# Supplementary material for: Atopy-Dependent and Independent Immune Responses in the Heightened Severity of Atopics to Respiratory Viral Infections: Rat Model Studies
Source: Front Immunol. 2018 Aug 13;9:1805. doi: 10.3389/fimmu.2018.01805 (PMC6099265; doi:10.3389/fimmu.2018.01805)
Supplement: Supplementary file 2 [file Table_1.xlsx]

## Sheet: Sup Table 1
Sup Table 1: Differentially expressed genes in PVG rats induced by vMC0 infection comparing naïve versus virus-infection at day 1.
GeneID	EntrezID	logFC	AveExpr	t	P.Value	adj.P.Val	B
Ms4a6b	293750	4.49038	6.26981	6.7388	5.56281e-05	0.00352968	2.29787
Klrc1	29683	4.18477	6.96195	7.5118	2.24409e-05	0.0023389	3.19253
Gzma	266708	4.03159	6.09528	5.52221	0.000270112	0.00681876	0.7178
Gzmk	29165	3.91053	6.89541	5.07115	0.000510922	0.00934097	0.0752821
Cd3g	300678	3.82566	8.84511	4.77843	0.000784819	0.0117506	-0.358215
Slpi	84386	3.61376	7.58994	7.77415	1.67449e-05	0.00233372	3.47838
Klrb1c	683758	3.56941	6.92861	3.14195	0.0106942	0.0655851	-2.98394
LOC685078	685078	3.54804	8.69391	4.61462	0.00100329	0.0133957	-0.60636
Klrb1a	362443	3.51933	7.01593	4.94625	0.000612693	0.0101614	-0.108117
Srgn	56782	3.46219	9.04467	6.67201	6.0368e-05	0.00354213	2.21674
Ccl5	81780	3.46084	8.16784	4.53878	0.00112556	0.0143639	-0.722561
Cxcl2	114105	3.40705	8.00194	4.75384	0.000814101	0.0120828	-0.395225
Cd3d	25710	3.39843	7.45602	4.69111	0.000894167	0.0126878	-0.49001
Klrd1	25110	3.36334	7.12579	3.99762	0.00261727	0.0243866	-1.5744
Cd96	498079	3.35777	7.41144	5.02453	0.000546623	0.0095703	0.00709982
Nos2	24599	3.32079	5.57449	5.52272	0.000269923	0.00681876	0.718504
Ccr5	117029	3.31391	7.45295	5.85203	0.000172587	0.00543025	1.16795
Ifng	25712	3.30336	6.41748	6.26304	0.000100826	0.00436493	1.70599
Ctla4	63835	3.2468	6.77532	6.0064	0.000140664	0.00492551	1.37299
Sh2d1a	501502	3.24083	6.79419	4.30072	0.00162342	0.0182415	-1.09254
Klri1	503651	3.22972	7.04387	4.22998	0.00181284	0.0191984	-1.20396
Irg1	306127	3.21655	6.02923	8.48254	7.8705e-06	0.00166553	4.20831
Timd2	287222	3.17461	6.4489	4.59469	0.001034	0.013523	-0.636824
Il18rap	373540	3.15435	6.92691	5.50567	0.00027636	0.00683865	0.694786
Gimap7	500113	3.14585	6.95882	4.06253	0.00236036	0.0225742	-1.47025
Cxcl10	245920	3.08023	8.32937	8.84283	5.46173e-06	0.00166553	4.55744
Apoe	25728	3.05057	6.57561	8.75419	5.96879e-06	0.00166553	4.47287
Trat1	498075	2.99378	6.14185	4.07259	0.00232298	0.0224724	-1.45415
Cd28	25660	2.98422	5.9773	6.92612	4.43564e-05	0.00310638	2.52211
Isg15	298693	2.96792	7.91195	10.9379	8.07268e-07	0.00087629	6.33111
Cxcl11	305236	2.95422	5.60388	4.92088	0.000635894	0.0103253	-0.145654
Clec4e	450223	2.95022	8.17075	8.29021	9.61354e-06	0.00166553	4.01596
Itgae	83577	2.92573	6.9588	4.4979	0.00119795	0.014777	-0.785539
Fyb	499537	2.89363	7.55344	4.90095	0.000654776	0.0105298	-0.175209
RGD1565356	500902	2.88251	6.73377	3.7361	0.00398999	0.0325649	-1.99878
Ms4a6c	690930	2.85017	7.30127	4.75052	0.000818137	0.0120828	-0.400222
Gimap4	286938	2.81962	6.66452	5.57778	0.000250212	0.00681876	0.794804
Klrk1	24934	2.79746	8.04585	7.52162	2.21932e-05	0.0023389	3.2034
Cxcr6	100124593	2.79495	7.91022	5.67202	0.000219973	0.00636747	0.924324
Apol3	315108	2.79429	5.48566	14.5875	5.54888e-08	0.000120466	8.61824
Stat4	367264	2.75945	6.89456	4.22049	0.00183998	0.0192975	-1.21896
Il2rb	25746	2.75495	6.70389	4.89281	0.000662661	0.0105782	-0.187299
Gimap9	493865	2.75338	5.78341	4.56257	0.00108558	0.0141126	-0.686018
Serpinb6b	364705	2.73366	7.50657	3.65405	0.00456213	0.0358132	-2.13335
Atp2b4	29600	2.705	6.03364	6.12082	0.000121128	0.00456092	1.52266
Ifit1lb	294090	2.67672	7.70399	6.1041	0.00012379	0.00456092	1.50091
Tarm1	499065	2.66287	5.39556	6.68307	5.9554e-05	0.00354213	2.23021
Prf1	50669	2.61828	5.37442	4.64611	0.000956737	0.0133146	-0.558351
Ptpn22	295338	2.61826	6.22443	4.22534	0.00182605	0.0192444	-1.21129
Ms4a4c	293746	2.60159	7.668	3.73294	0.00401058	0.0326104	-2.00395
Il12rb2	171334	2.56507	5.81936	5.89462	0.000163066	0.00528812	1.22488
Cxcr3	84475	2.52495	6.63728	5.03561	0.000537903	0.0095703	0.0233338
Cd8a	24930	2.48422	7.18199	4.72344	0.000851907	0.0123299	-0.441089
Cd3e	315609	2.45817	6.11016	5.05972	0.00051944	0.00934097	0.0585931
Il2ra	25704	2.43863	6.56377	4.92116	0.000635633	0.0103253	-0.14524
Itk	363577	2.3963	6.32269	5.42868	0.000307546	0.0073225	0.587127
LOC499229	499229	2.3919	7.96027	7.7298	1.75855e-05	0.00233372	3.43067
Klra1	494194	2.38171	5.75914	4.03739	0.00245659	0.023188	-1.51054
Ifitm1	293618	2.37795	10.316	6.29642	9.66158e-05	0.00436493	1.74858
Plac8	360914	2.36493	8.35475	5.44669	0.000299929	0.00731623	0.612387
Ctsw	293676	2.35296	7.29652	5.53237	0.000266352	0.00681876	0.731909
Ifit3	309526	2.34899	8.40245	8.51551	7.60792e-06	0.00166553	4.24085
Pla2g7	301265	2.34453	7.22696	5.56256	0.000255501	0.00681876	0.773761
Mx2	286918	2.3238	7.35639	9.86907	2.05239e-06	0.00148525	5.47754
Csf1	78965	2.29231	6.64838	5.53218	0.000266419	0.00681876	0.731654
Il10	25325	2.28967	4.86096	5.29863	0.000369129	0.00813009	0.403207
Cd40lg	84349	2.25908	6.18211	3.50662	0.005815	0.04294	-2.37658
Il18r1	301365	2.25078	6.86966	4.24566	0.00176891	0.0190114	-1.1792
Ccr6	308163	2.24776	5.93631	3.51232	0.00576047	0.0426825	-2.36715
LOC100911104	100911104	2.23481	6.82178	5.19132	0.000429911	0.00872277	0.24949
Xcl1	171371	2.21972	7.24026	4.70796	0.000871863	0.0125352	-0.464485
Phf11b	364393	2.19302	6.44325	4.03147	0.00247984	0.0233062	-1.52004
Ncr1	117547	2.18812	5.71888	4.52894	0.00114254	0.0143639	-0.737689
Nkg7	171062	2.18232	7.51038	5.77772	0.000190662	0.00582996	1.06798
Slfn1	688900	2.18023	7.14183	8.62647	6.79192e-06	0.00166553	4.3495
S100a9	94195	2.18008	5.93206	3.65307	0.00456944	0.0358132	-2.13496
Cd7	303747	2.17996	7.14495	4.38379	0.00142737	0.0168415	-0.962556
Phf11	361051	2.17907	8.37358	6.4421	8.03343e-05	0.00436493	1.93258
Satb1	316164	2.14954	6.62906	3.575	0.00519454	0.0391574	-2.26356
Itga1	25118	2.12868	5.59146	6.22315	0.000106121	0.00436493	1.65487
Cxcr2	29385	2.12609	7.07172	5.97913	0.000145805	0.00498501	1.33703
Parp8	294762	2.12438	7.62085	4.11841	0.00216047	0.0213496	-1.381
Ccl4	116637	2.1216	8.93933	8.77148	5.86601e-06	0.00166553	4.48943
Serpinb9	361241	2.11746	7.87597	8.58204	7.10659e-06	0.00166553	4.30616
LOC100911056	100911056	2.06984	5.37382	4.84737	0.000708576	0.0110161	-0.254971
Itgam	25021	2.06408	7.76867	5.61802	0.000236787	0.00667617	0.850269
Sell	29259	2.04724	7.74523	3.75736	0.00385437	0.0316791	-1.96403
RT1-Da	294269	2.04044	10.1601	3.27169	0.00859894	0.0562298	-2.76719
Slamf1	498286	2.03487	5.98425	3.38527	0.00711257	0.0496508	-2.57796
Tagap	308097	2.02679	6.30074	6.21995	0.00010656	0.00436493	1.65076
Milr1	59105	2.01568	6.50487	4.67878	0.000910859	0.0128407	-0.508698
Ets1	24356	2.01456	7.51414	5.12688	0.000471488	0.0091055	0.156348
Gimap8	500112	2.00433	6.21128	3.87544	0.0031838	0.0276481	-1.77177
Cst7	296257	1.99487	8.65999	4.88584	0.000669498	0.0106093	-0.197666
Ctsll3	498691	1.97907	5.18852	3.03785	0.0127501	0.0739077	-3.15811
Plscr2	315883	1.97782	5.84029	4.24573	0.00176873	0.0190114	-1.17909
Gpr174	302373	1.97713	5.57828	3.70627	0.00418881	0.0334335	-2.04763
Mpa2l	305139	1.97579	4.65288	4.52776	0.00114461	0.0143639	-0.739516
Kmo	59113	1.96741	5.52846	3.45534	0.00633047	0.0455081	-2.46156
Rasgrp1	29434	1.96567	6.50309	4.11753	0.00216348	0.0213496	-1.3824
Zeb1	25705	1.96047	4.84543	4.24647	0.00176669	0.0190114	-1.17793
LOC681290	681290	1.95523	8.32921	3.71667	0.00411837	0.0331121	-2.0306
Prkcq	85420	1.94455	6.9484	5.16527	0.000446227	0.00896998	0.211911
Birc3	78971	1.93186	7.75091	5.01069	0.000557725	0.00957571	-0.0132016
Itm2a	317218	1.92877	5.39444	4.41844	0.00135314	0.0163204	-0.908607
Gpr171	688737	1.91738	7.16379	3.71784	0.0041105	0.0331121	-2.02868
Saal1	687992	1.91683	5.82493	4.17819	0.00196622	0.0200407	-1.28594
Skap1	286975	1.91409	5.60602	4.81933	0.000738595	0.0112632	-0.296888
Ly9	289227	1.88125	6.41253	4.55515	0.00109789	0.0141876	-0.697407
Fam49a	298890	1.86068	6.98767	4.63478	0.000973221	0.0133726	-0.575614
Antxr2	305633	1.85957	7.99614	5.5299	0.000267261	0.00681876	0.728478
Slc14a1	54301	1.85417	5.29289	6.18264	0.000111807	0.00441334	1.60272
Cxcl13	498335	1.83693	4.77842	4.81632	0.000741889	0.0112632	-0.301382
Tnfsf10	246775	1.83442	5.18508	5.09624	0.000492749	0.00930225	0.111836
Clnk	295518	1.82614	5.94037	4.60493	0.0010181	0.0133957	-0.621168
Tlr1	305354	1.80484	7.69873	6.18326	0.000111718	0.00441334	1.60352
Cd74	25599	1.79977	10.517	3.15962	0.0103806	0.0642057	-2.9544
Amica1	315610	1.79784	5.84205	5.85609	0.000171653	0.00543025	1.1734
Ccl7	287561	1.79004	6.95859	2.83403	0.0180197	0.0956497	-3.49885
Ly6e	362934	1.77961	7.2594	5.894	0.000163199	0.00528812	1.22406
Mir1224	100314125	1.76928	4.7603	4.81976	0.000738116	0.0112632	-0.296232
Themis	498985	1.76751	5.4577	3.94246	0.00285868	0.0260794	-1.6633
Ccrl2	316019	1.75375	5.86071	7.12767	3.49285e-05	0.00261482	2.758
Clec2d2	362445	1.73807	8.78633	4.80092	0.00075903	0.0114434	-0.324459
Rsad2	65190	1.71404	5.68971	5.82956	0.00017785	0.00551588	1.13781
Cd226	307199	1.68982	5.33938	3.489	0.00598704	0.0439117	-2.40576
LOC100359993	100359993	1.67395	3.48151	5.19491	0.000427711	0.00872277	0.254665
Gimap5	246774	1.66659	6.01715	4.43498	0.00131916	0.0160893	-0.88291
Hopx	171160	1.66011	9.25117	6.79931	5.16805e-05	0.00339995	2.37084
Cd300ld	100361633	1.63163	6.30333	5.05816	0.000520616	0.00934097	0.0563095
Lcn2	170496	1.63025	7.14986	3.64124	0.00465892	0.0362702	-2.15442
S100a8	116547	1.62895	7.38921	4.45357	0.00128205	0.015725	-0.854081
Cd8b	24931	1.60583	6.03624	5.32875	0.000353776	0.00791803	0.44603
Txk	305311	1.59838	5.79775	3.37511	0.00723399	0.0500159	-2.59486
Samd3	685940	1.59384	5.62387	4.07989	0.00229626	0.0224557	-1.44248
Rgs18	289076	1.58938	7.25053	2.96544	0.0144143	0.0812815	-3.27925
Ly6al	362935	1.58933	7.42539	3.5913	0.00505699	0.0385218	-2.23665
Faslg	25385	1.58732	5.562	5.74277	0.00019986	0.00602633	1.02067
Eomes	316052	1.57048	5.45183	3.46422	0.00623795	0.045142	-2.44683
Ikzf3	303511	1.56837	6.71697	3.40962	0.00682997	0.0479866	-2.53747
Mx1	24575	1.56794	8.22469	7.29566	2.87249e-05	0.00249447	2.95042
Ciart	365871	1.56563	5.66662	4.27553	0.00168835	0.0187011	-1.13214
Nebl	307189	1.55409	5.60628	4.49961	0.00119482	0.014777	-0.782895
Zcchc11	313481	1.54542	7.3413	3.34548	0.00760047	0.0513345	-2.64418
Fcgr2b	289211	1.54172	9.78557	4.25225	0.00175079	0.0190114	-1.1688
Lgals9	25476	1.53739	5.30393	3.57283	0.00521312	0.0391615	-2.26713
Fam26f	294430	1.52483	6.51402	4.04001	0.00244635	0.023188	-1.50633
Fcrl3	680697	1.52453	6.60882	2.81794	0.0185197	0.0966499	-3.52569
Pla2g16	24913	1.5215	7.50301	3.92764	0.00292742	0.0263293	-1.68723
Zbp1	171091	1.50763	6.54908	6.28132	9.84969e-05	0.00436493	1.72933
LOC691670	691670	1.4947	5.26024	4.04172	0.00243972	0.023188	-1.50359
Inpp4b	116699	1.48933	6.60232	3.91246	0.00299968	0.0266898	-1.71179
MGC105649	302884	1.47402	9.75537	5.21983	0.000412782	0.00870047	0.290502
Fam134b	619558	1.47054	5.82892	4.36191	0.00147644	0.0173262	-0.996694
Il17a	301289	1.45781	4.76886	4.32651	0.00155967	0.0178213	-1.05208
Tlr10	305355	1.45548	5.24718	6.37439	8.74988e-05	0.00436493	1.84745
Cd247	25300	1.45258	6.23957	4.2981	0.00163006	0.0182415	-1.09666
Treml2	680844	1.44869	6.47488	3.81137	0.00353097	0.0296518	-1.87591
Flt3	140635	1.44266	6.33124	5.39003	0.00032461	0.0074971	0.532733
Arhgap15	295635	1.43729	7.3173	4.42066	0.00134852	0.0163204	-0.905151
St8sia4	116696	1.4331	7.64674	4.97769	0.000585189	0.00992536	-0.0617374
Irf7	293624	1.43274	6.51839	6.97481	4.18502e-05	0.00302856	2.5796
Clec10a	64195	1.41375	6.62598	5.00769	0.000560164	0.00957571	-0.0176061
Clec4d	362432	1.41084	7.06461	3.54599	0.00544894	0.0406517	-2.31147
RGD1563602	502819	1.40414	4.87599	3.89508	0.00308467	0.0271147	-1.73992
Tnfrsf18	500598	1.40196	5.46105	8.10465	1.17001e-05	0.00181435	3.82633
RT1-Bb	309622	1.39142	6.65046	4.72392	0.000851292	0.0123299	-0.44036
Itga2	170921	1.37745	5.93202	3.72084	0.00409047	0.0331121	-2.02377
Cd38	25668	1.37683	7.81759	3.58178	0.00513687	0.0388577	-2.25237
MGC105567	498873	1.3757	7.24218	8.25526	9.97324e-06	0.00166553	3.98056
Il21	365769	1.35788	4.40271	2.94648	0.0148853	0.0830745	-3.31095
Ms4a4a	361734	1.34692	5.65655	3.81488	0.00351094	0.0296518	-1.87019
Srsf12	297962	1.33629	6.6633	5.56156	0.000255853	0.00681876	0.772376
LOC100911317	100911317	1.33558	4.89907	3.38131	0.00715958	0.0497301	-2.58454
Ifi27l2b	299269	1.3333	8.50217	7.69515	1.82742e-05	0.00233372	3.39321
Fcar	365183	1.32805	5.38718	4.2364	0.00179473	0.0190998	-1.19382
Rgs16	360857	1.32687	5.92306	3.17889	0.0100491	0.0632217	-2.92218
RGD1566243	500992	1.32621	5.55949	3.17389	0.0101341	0.0632217	-2.93055
Trim30	499223	1.31766	7.30856	4.39145	0.0014106	0.0168265	-0.950617
Zap70	301348	1.31574	6.01617	6.29379	9.694e-05	0.00436493	1.74523
Ptafr	58949	1.31231	7.15456	3.64094	0.00466117	0.0362702	-2.1549
Il1b	24494	1.31052	8.47473	3.93977	0.00287102	0.0260794	-1.66764
Mmp8	63849	1.29639	7.89439	5.41519	0.00031339	0.0073225	0.568169
Cxcl9	246759	1.29521	9.1619	6.08248	0.000127327	0.00460711	1.47272
Tgfbi	116487	1.27459	5.88944	4.39453	0.00140391	0.0168265	-0.94581
Oas1b	246268	1.27147	5.47133	6.24349	0.000103385	0.00436493	1.68097
Blnk	499356	1.26149	6.50354	3.42492	0.00665852	0.0470868	-2.51206
Klra22	24933	1.25851	4.45674	3.6736	0.00441848	0.0350092	-2.10124
Irf1	24508	1.24894	8.70685	7.32854	2.76569e-05	0.00249447	2.98764
Ptprcap	499300	1.24534	6.60154	3.10673	0.0113489	0.0687002	-3.04286
Slamf7	364049	1.22747	6.53772	3.1752	0.0101117	0.0632217	-2.92835
Camk4	25050	1.21629	5.90099	4.14257	0.00207963	0.0209022	-1.34252
RGD1566307	308350	1.20735	6.80311	7.50461	2.26241e-05	0.0023389	3.18458
RGD1563231	502832	1.19861	3.44234	3.36912	0.0073066	0.0502343	-2.60483
Itgb7	25713	1.18428	6.55848	5.01257	0.000556204	0.00957571	-0.0104439
Cd86	56822	1.18008	8.53328	5.25708	0.000391496	0.00833272	0.343895
Ifit2	294091	1.16889	8.41891	5.89485	0.000163015	0.00528812	1.22519
RGD1309104	289084	1.16868	8.70623	4.54521	0.0011146	0.0143183	-0.71267
Csf3r	298518	1.15199	6.52312	4.62115	0.000993439	0.0133957	-0.59639
Smco4	363020	1.14102	5.34196	5.41454	0.000313677	0.0073225	0.567247
Slamf9	289235	1.12851	7.81928	3.09967	0.011485	0.0690688	-3.05467
Prdm1	309871	1.12348	6.65633	6.87396	4.72231e-05	0.00320379	2.46016
RGD1562462	289245	1.10564	6.87807	5.68098	0.000217309	0.00636747	0.93657
Slc9a9	363115	1.10547	6.56034	2.82752	0.0182201	0.0961349	-3.50969
Ier3	294235	1.10331	6.49824	3.89503	0.00308491	0.0271147	-1.74
Cd4	24932	1.10149	7.04701	3.97441	0.00271611	0.0250922	-1.61176
Nlrc5	291861	1.08243	6.26136	6.60294	6.57334e-05	0.00375545	2.13216
Icos	64545	1.07687	8.96975	5.2701	0.000384338	0.00826659	0.362502
Chi3l1	89824	1.06986	6.76349	4.07178	0.002326	0.0224724	-1.45546
Nr4a2	54278	1.05677	7.36296	3.86348	0.00324577	0.0278143	-1.79117
Herc6	362376	1.05398	9.47658	7.59135	2.05184e-05	0.0023389	3.28012
Plxnc1	362873	1.05086	6.41436	2.79279	0.0193295	0.0994415	-3.56762
Nfkbiz	304005	1.04429	7.52675	5.10393	0.000487319	0.00928044	0.123019
Cldn10	290485	1.0441	5.59076	3.66351	0.00449202	0.0354624	-2.11781
Usp18	312688	1.0439	8.64805	8.38467	8.71e-06	0.00166553	4.11096
Ddx60	100360801	1.038	7.09858	6.24081	0.000103742	0.00436493	1.67753
Galnt3	366061	1.02641	7.32752	5.05895	0.00052002	0.00934097	0.0574655
Lck	313050	1.02602	7.08153	5.97317	0.000146956	0.00498501	1.32915
Nipal1	289594	1.0182	6.03098	4.24173	0.00177984	0.0190346	-1.18541
Irgm2	100362733	1.01656	8.02957	5.71234	0.000208258	0.00619354	0.979318
Pitpnc1	498015	1.0163	7.83195	4.60682	0.00101519	0.0133957	-0.618278
S1pr1	29733	1.01185	6.14999	3.78052	0.00371201	0.0308765	-1.92619
Arid5b	309728	1.01001	7.83022	6.24535	0.000103138	0.00436493	1.68335
Acap1	287443	1.00956	6.97727	4.20844	0.00187503	0.0194327	-1.23801
Gzmm	29252	1.00193	5.94793	4.25461	0.00174436	0.0190114	-1.16509
Pcp4	25510	0.997419	5.42486	3.67749	0.00439044	0.0349145	-2.09484
Olr300	293599	0.997299	5.53853	3.29552	0.00826246	0.0545222	-2.72744
Rora	300807	0.992467	9.36266	4.64068	0.000964598	0.0133385	-0.56662
Tmem173	498840	0.980526	7.1277	3.91264	0.00299879	0.0266898	-1.71149
Lat	81511	0.977989	7.95762	3.46893	0.00618942	0.0449405	-2.43902
Clec9a	502901	0.973047	7.56966	5.19608	0.000426998	0.00872277	0.256347
Cd69	29187	0.967513	9.05962	3.29817	0.00822595	0.0544468	-2.72302
Nfkbia	25493	0.951489	9.58495	6.72023	5.69041e-05	0.00352968	2.27538
Ccdc125	499518	0.950854	5.85614	4.15239	0.0020477	0.020677	-1.32691
Rnf125	361296	0.949053	7.15936	6.13085	0.00011956	0.00456092	1.53569
LOC100912312	100912312	0.948291	8.06859	3.94173	0.00286203	0.0260794	-1.66448
Slfn5	303377	0.94539	8.85048	6.31883	9.38941e-05	0.00436493	1.77709
Ccl3	25542	0.944807	11.0708	7.17089	3.32046e-05	0.00257454	2.80786
Oas1a	192281	0.942739	7.21101	3.86348	0.00324578	0.0278143	-1.79117
LOC24906	24906	0.941452	5.19302	3.0371	0.0127662	0.0739077	-3.15935
Kti12	685656	0.937743	4.73357	4.53533	0.00113149	0.0143639	-0.727863
Dclk1	83825	0.932017	5.69372	2.87859	0.0167045	0.0902127	-3.42443
Ralgps2	304887	0.923156	6.70451	2.80382	0.01897	0.0985259	-3.54923
Trib2	313974	0.917688	5.80644	3.2985	0.0082213	0.0544468	-2.72246
Dpp4	25253	0.910219	5.20521	3.44611	0.00642817	0.046058	-2.47687
RGD1563888	360692	0.906334	8.90625	4.33165	0.00154728	0.0178213	-1.04403
Cd93	84398	0.903046	6.08968	4.26277	0.0017223	0.0189802	-1.15224
Lilrb4	292594	0.89159	10.8115	5.29555	0.000370741	0.00813009	0.398816
Ctla2a	498690	0.875547	8.50683	6.34599	9.07071e-05	0.00436493	1.81154
RT1-S3	294228	0.870893	8.26055	7.17898	3.28924e-05	0.00257454	2.81717
Gbp5	362050	0.86415	8.39601	4.91937	0.000637305	0.0103253	-0.147893
Tnfrsf26	361685	0.862815	7.98408	3.8915	0.0031025	0.0271593	-1.74572
Ifi44l	310968	0.843586	8.28925	7.31778	2.80017e-05	0.00249447	2.97547
Tcf7	363595	0.837377	7.35727	5.42519	0.000309048	0.0073225	0.582222
Gpr183	679975	0.831726	8.34921	3.11821	0.0111312	0.0680725	-3.02366
Igtp	303163	0.824323	9.0605	6.10311	0.00012395	0.00456092	1.49962
Krtap4-3	501725	0.817936	4.35087	4.84564	0.000710389	0.0110161	-0.257552
Lgals1	56646	0.813651	8.27185	5.50347	0.0002772	0.00683865	0.69173
Tspan13	366602	0.809068	8.48976	4.06816	0.00233937	0.0224724	-1.46124
Hist1h2bh	306945	0.801761	8.52408	5.02855	0.00054344	0.0095703	0.0129944
Cd14	60350	0.799421	8.90843	3.51929	0.00569445	0.0423378	-2.3556
Irgm	303090	0.796666	8.37583	5.58891	0.000246418	0.00681876	0.810174
Minpp1	29688	0.780816	5.66318	2.87615	0.016774	0.090363	-3.42851
Map4k1	292763	0.766331	6.14888	3.05775	0.0123279	0.0721774	-3.12479
Cdkn1a	114851	0.763501	6.56335	2.85406	0.0174161	0.0928999	-3.46541
LOC100911086	100911086	0.760583	7.29314	4.29832	0.00162949	0.0182415	-1.09631
Oas2	363938	0.751957	6.14573	3.90697	0.00302625	0.0268163	-1.72067
Lax1	498232	0.742524	6.25325	3.17437	0.0101259	0.0632217	-2.92974
Xdh	497811	0.727468	8.20497	3.22023	0.00937438	0.0605494	-2.85311
Nampt	297508	0.716405	9.49123	6.04549	0.000133631	0.00475596	1.42435
Traf1	687813	0.703547	6.99335	3.36282	0.0073837	0.0505678	-2.61531
Slc4a7	117955	0.70316	8.58909	3.80766	0.00355221	0.029661	-1.88194
Rgs1	54289	0.700384	10.3975	3.832	0.00341503	0.028961	-1.84232
Stx11	292483	0.700147	6.24731	5.64089	0.000229504	0.00655595	0.881685
Oasl2	304549	0.697819	9.6508	7.22078	3.13285e-05	0.00257454	2.86511
Gbp2	171164	0.68943	10.0835	5.36106	0.000338065	0.00772567	0.491812
Ar	24208	0.680702	6.17753	3.03055	0.0129085	0.0743354	-3.17031
Pram1	362848	0.67955	7.56416	5.34224	0.000347122	0.00785003	0.465167
Zfp36	79426	0.678686	7.14934	6.30119	9.60289e-05	0.00436493	1.75466
Slc38a1	170567	0.678367	8.05346	5.26965	0.000384581	0.00826659	0.361864
Pstpip1	300732	0.669139	7.82941	4.34189	0.00152293	0.0176806	-1.028
Mllt3	114510	0.655275	8.43083	5.14623	0.000458571	0.00905052	0.18438
Zdhhc18	362613	0.654344	6.85208	3.99908	0.00261118	0.0243866	-1.57205
Tnfaip3	683206	0.653453	8.34085	4.12493	0.00213834	0.0212951	-1.37061
Niacr1	353250	0.651311	9.62094	3.47862	0.00609079	0.0445222	-2.42295
Cxcr4	60628	0.640466	9.07025	3.59374	0.00503679	0.0385031	-2.23264
Ltb	361795	0.635264	6.57559	5.08284	0.000502367	0.00934097	0.0923264
Dennd1c	363326	0.62771	7.55877	3.17899	0.0100474	0.0632217	-2.92201
Mthfd2	680308	0.625975	8.25883	3.08373	0.0117984	0.0702133	-3.08134
Plk2	83722	0.619917	8.42424	3.22269	0.00933569	0.0605008	-2.849
Mpeg1	64552	0.618199	10.5238	7.43482	2.44887e-05	0.00241659	3.107
Il2rg	140924	0.61219	10.0942	2.81857	0.0184999	0.0966499	-3.52464
Samhd1	311580	0.609968	8.9353	3.7716	0.00376621	0.0312078	-1.94077
Gem	297902	0.608918	8.13581	4.1998	0.00190062	0.0194842	-1.25169
Slc16a6	303772	0.594737	6.21362	4.19912	0.00190265	0.0194842	-1.25277
RGD1560017	362181	0.590926	2.75866	3.38046	0.00716975	0.0497301	-2.58596
Dnajb6	362293	0.583451	7.81389	4.61645	0.00100052	0.0133957	-0.603563
Bcl2	24224	0.582628	7.30398	2.79549	0.0192409	0.0992209	-3.56312
Cd97	361383	0.579252	9.95155	4.84651	0.000709475	0.0110161	-0.256251
Mir21	100314000	0.579001	7.63855	3.36869	0.00731186	0.0502343	-2.60555
Il18bp	84388	0.575098	7.78712	4.08035	0.00229459	0.0224557	-1.44175
Psmb9	24967	0.552315	8.76463	4.1276	0.00212936	0.0212951	-1.36636
Swi5	499779	0.55211	8.71851	3.92605	0.00293491	0.0263293	-1.68981
Setdb2	100361710	0.543686	8.02448	4.3876	0.001419	0.0168342	-0.956616
Dse	365583	0.540902	7.16699	3.96993	0.00273564	0.0251656	-1.61898
Rnf144b	364681	0.537292	6.83801	3.58357	0.00512178	0.0388577	-2.24942
Lgals3bp	245955	0.524375	6.64745	3.01938	0.013155	0.0753549	-3.189
Rnf213	303735	0.515597	8.2302	5.14753	0.000457714	0.00905052	0.186265
Mst4	317589	0.508932	6.79034	3.25776	0.00880201	0.0572131	-2.79043
Cryzl1	288256	0.508876	7.55511	2.80597	0.0189009	0.0984026	-3.54566
Inpp1	316376	0.507844	7.85762	3.60973	0.00490613	0.0376961	-2.20628
Mettl20	316976	0.506341	7.22342	3.18289	0.00998165	0.0632217	-2.91549
Stat1	25124	0.506256	9.69207	5.1321	0.000467969	0.0091055	0.163908
Gla	363494	0.502474	8.16442	3.34708	0.00758026	0.0513345	-2.64152
Phactr2	308291	0.499872	7.01374	4.32845	0.00155499	0.0178213	-1.04905
Ctsl	25697	0.496967	8.3745	3.86187	0.00325419	0.0278143	-1.79378
Ms4a6a	361735	0.493841	9.86121	5.21067	0.000418203	0.00872277	0.27734
Zfand5	293960	0.493171	10.6026	4.51805	0.00116168	0.0144942	-0.754468
Tnip3	689756	0.484921	7.3153	3.17448	0.0101239	0.0632217	-2.92954
Fas	246097	0.481809	8.03808	2.93611	0.0151496	0.0839025	-3.32829
Olr23	293085	0.477278	3.31828	3.06196	0.0122405	0.0721774	-3.11775
LOC690171	690171	0.475253	7.7975	2.82739	0.0182242	0.0961349	-3.50992
RGD1563091	500011	0.474518	10.712	4.94575	0.000613145	0.0101614	-0.108863
AA926063	294284	0.472261	7.86896	3.01133	0.0133356	0.0759884	-3.20248
Tlr2	310553	0.462277	7.84586	2.9983	0.0136333	0.0774812	-3.22428
Ifi44	310969	0.460612	9.06901	4.31671	0.00158358	0.0179998	-1.06745
Rab27a	50645	0.45917	8.4243	4.15561	0.00203733	0.0206684	-1.32179
Casp12	156117	0.456543	7.08117	3.08179	0.011837	0.0702133	-3.08457
Ddx58	297989	0.454982	9.1345	4.29429	0.00163973	0.0182557	-1.10263
Lyrm5	100361188	0.449686	7.51285	4.66563	0.000929039	0.0130125	-0.528667
RGD1309621	316982	0.448833	10.2395	3.63685	0.00469253	0.0363839	-2.16163
LOC691675	691675	0.443894	8.05554	3.32854	0.00781852	0.0525511	-2.67239
Tmsb10	50665	0.440818	11.0475	2.9252	0.0154329	0.0848224	-3.34654
Casp8	64044	0.433841	8.42538	3.43677	0.00652864	0.0464711	-2.49238
Hist1h2bk	680312	0.430421	7.97454	5.08079	0.000503858	0.00934097	0.0893345
Atp8b4	311396	0.417964	8.95561	3.60877	0.00491386	0.0376961	-2.20786
Dgka	140866	0.417815	8.04086	3.28101	0.00846564	0.0556936	-2.75164
Adat2	361453	0.412183	8.45441	3.29975	0.00820415	0.0544468	-2.72038
Arpc1b	54227	0.404961	10.3442	2.91182	0.0157876	0.086118	-3.36891
P2ry13	310444	0.398767	8.22249	3.44377	0.00645321	0.0460852	-2.48076
Ppm1g	259229	0.398064	9.53303	3.20447	0.00962584	0.0616747	-2.87942
Ifih1	499801	0.390685	8.83958	3.75537	0.00386686	0.0316791	-1.96728
Parp9	303905	0.387513	10.0368	3.92712	0.00292987	0.0263293	-1.68808
Sgk1	29517	0.383959	10.9678	5.12328	0.000473939	0.0091055	0.151117
Sptbn1	305614	0.379919	8.99734	4.69409	0.000890183	0.0126878	-0.485497
Ccnl2	298686	0.37874	9.24326	3.35681	0.00745808	0.0509166	-2.62531
Hilpda	100361568	0.372341	8.02331	2.98854	0.0138606	0.0785676	-3.2406
Jun	24516	0.365349	8.06795	3.05745	0.0123343	0.0721774	-3.12531
Cyp4v3	266761	0.359513	9.22687	2.94157	0.0150099	0.0833412	-3.31916
Skil	114208	0.3534	10.1161	2.83955	0.0178512	0.0949876	-3.48963
Trem3	367215	0.343285	9.91483	3.47139	0.00616427	0.0449081	-2.43495
Sub1	192269	0.334524	10.0303	4.60516	0.00101774	0.0133957	-0.620813
LOC100911953	100911953	0.3342	10.9365	3.55202	0.00539493	0.0403876	-2.30149
LOC100360017	100360017	0.332796	7.73391	3.62209	0.00480758	0.0371432	-2.18593
Ddx3x	317335	0.324277	10.4514	3.0916	0.0116426	0.0697664	-3.06817
Ugcg	83626	0.322456	9.43475	3.03233	0.0128698	0.0743094	-3.16734
Ak2	24184	0.314188	8.23135	3.10577	0.0113672	0.0687002	-3.04446
LOC684970	684970	0.298954	9.21118	3.40545	0.00687762	0.0481655	-2.54441
LOC100361025	100361025	0.297906	8.34426	2.90855	0.0158756	0.0862	-3.37438
Dhx36	310461	0.296869	8.67257	2.91975	0.0155765	0.0853952	-3.35565
Ndufa12	299739	0.250367	10.4385	2.90831	0.0158821	0.0862	-3.37478
Chd4	117535	0.238991	9.65303	3.04961	0.0124989	0.072944	-3.13843
Tes	500040	0.229097	8.92442	3.07337	0.0120068	0.0710265	-3.09867
Hnrnpm	116655	0.218734	10.7171	2.92721	0.0153803	0.084748	-3.34318
Homer1	29546	-0.242494	10.1924	-3.20419	0.00963045	0.0616747	-2.8799
Sowahc	503306	-0.318014	9.7095	-4.34968	0.00150465	0.0175624	-1.01581
Mctp2	308742	-0.326641	10.4211	-3.31803	0.00795709	0.0531534	-2.6899
Acad11	315973	-0.337907	8.28912	-3.71445	0.0041333	0.0331121	-2.03423
Wipi1	303630	-0.349324	7.02598	-2.85564	0.0173693	0.0928785	-3.46277
Lyrm9	497962	-0.35518	7.43766	-3.05898	0.0123025	0.0721774	-3.12275
Rnase4	56759	-0.358085	8.37062	-3.09045	0.0116652	0.0697664	-3.0701
Atrnl1	307992	-0.359567	9.84096	-3.14942	0.0105604	0.0649482	-2.97145
Slc26a9	304784	-0.364206	6.76138	-2.89992	0.01611	0.0872188	-3.3888
Trim37	360592	-0.369858	9.37391	-3.27242	0.00858833	0.0562298	-2.76596
Rasal2	304893	-0.389049	9.58977	-4.74145	0.000829278	0.0121646	-0.413888
LOC688980	688980	-0.398674	7.79436	-4.60752	0.00101412	0.0133957	-0.617206
Tppp3	291966	-0.400789	7.40639	-2.8181	0.0185147	0.0966499	-3.52542
Alox15	81639	-0.424599	8.40533	-3.10448	0.011392	0.0687002	-3.04662
Dnah11	117253	-0.42933	9.39161	-3.4323	0.00657727	0.0466642	-2.49979
LOC100363112	100363112	-0.42989	4.63226	-3.01386	0.0132786	0.0758626	-3.19824
Fbxo32	171043	-0.440127	8.37067	-3.1579	0.0104106	0.0642086	-2.95727
Zfp26	367033	-0.451104	6.52701	-3.3244	0.00787288	0.0527532	-2.6793
Ackr4	685243	-0.496271	9.94207	-4.2153	0.00185499	0.0193615	-1.22716
Trpv3	497948	-0.496278	8.30787	-4.95622	0.000603825	0.0101614	-0.0933939
Wfdc10	685216	-0.513909	6.24777	-3.975	0.00271357	0.0250922	-1.61082
Kcna3	29731	-0.514354	7.98558	-3.46158	0.00626532	0.0451894	-2.45121
Mitf	25094	-0.518523	8.95996	-3.75839	0.00384791	0.0316791	-1.96234
Il20rb	501043	-0.525962	8.5819	-3.81023	0.00353745	0.0296518	-1.87775
RGD1310371	308794	-0.535048	6.47975	-3.10462	0.0113893	0.0687002	-3.04638
Ceacam1	81613	-0.552711	9.90663	-4.20685	0.00187972	0.0194327	-1.24053
LOC100363452	100363452	-0.565296	8.72678	-3.04301	0.0126391	0.0735646	-3.14946
Spa17	85244	-0.610128	8.38462	-3.08243	0.0118242	0.0702133	-3.0835
Amph	60668	-0.61583	5.09056	-2.96216	0.0144946	0.0815227	-3.28473
Rmrp	29536	-0.646789	10.563	-3.16174	0.0103435	0.0641592	-2.95085
Rpl23a	360572	-0.682776	5.8892	-2.9574	0.0146123	0.0819721	-3.2927
Upk1b	303924	-0.749197	7.65609	-3.18294	0.00998091	0.0632217	-2.91542
Tex101	207113	-0.753639	3.01414	-2.86846	0.0169948	0.091326	-3.44136
Upk3bl	367994	-0.758895	5.73236	-2.79978	0.0191008	0.0987332	-3.55596
RGD1565611	497957	-0.791398	6.01733	-4.07036	0.00233122	0.0224724	-1.45772
Tacr1	24807	-0.828709	5.92803	-2.94742	0.0148618	0.0830745	-3.30939
RT1-O1	24751	-0.851999	3.56457	-2.91397	0.01573	0.0860198	-3.36531
Dsp	306871	-0.868002	5.31151	-3.86787	0.00322285	0.0278143	-1.78404
Ccdc85a	289855	-0.878364	5.08619	-2.94349	0.0149612	0.0832839	-3.31596
Gdpd2	302421	-0.962634	5.62204	-2.80098	0.0190619	0.0987332	-3.55396
Lypd2	300017	-1.00969	6.30244	-3.02387	0.0130553	0.0749818	-3.18149
Epas1	29452	-1.03082	6.41106	-3.87578	0.00318203	0.0276481	-1.77121
Bpifb1	499926	-1.0362	6.2761	-3.85279	0.00330222	0.0281142	-1.80852
Msln	60333	-1.05263	6.148	-2.98187	0.0140183	0.0792543	-3.25177
Chst9	291770	-1.05738	5.5262	-3.17167	0.010172	0.0632762	-2.93425
Slitrk6	290467	-1.06543	3.59546	-3.34443	0.00761387	0.0513345	-2.64593
Lgi1	252892	-1.0849	5.41723	-2.86399	0.0171245	0.0917956	-3.44883
Kcnj16	29719	-1.1161	5.42866	-3.11618	0.0111693	0.068114	-3.02705
RGD1564597	501042	-1.12224	3.63568	-3.26164	0.00874488	0.0570124	-2.78395
Hemgn	113882	-1.28476	6.70576	-2.82676	0.0182439	0.0961349	-3.51098
Pof1b	302328	-1.30892	5.55715	-3.3537	0.00749696	0.0510217	-2.6305
Aldh1a1	24188	-1.32914	7.82591	-3.18678	0.00991649	0.0632217	-2.90899
LOC100909962	100909962	-1.34171	7.39765	-3.21867	0.00939897	0.0605494	-2.85571
Clca1	308015	-1.55629	9.39063	-2.8252	0.0182922	0.0961557	-3.51357
Alas2	25748	-1.6021	6.71403	-3.49069	0.00597034	0.0439117	-2.40296
LOC691813	691813	-1.75076	5.83413	-6.36414	8.86427e-05	0.00436493	1.8345
Gsta1	24421	-1.91809	3.93827	-2.93052	0.0152941	0.0844871	-3.33764
S100a14	685385	-2.22093	4.52045	-3.41778	0.00673799	0.0474941	-2.52392

## Sheet: Sup Table 2
Sub Table 2: Functional enrichment in PVG response to vMC0 infection at day 1.
Pathway Name (GO ontology/KEGG pathway; no. of genes)	Gene Symbols	Adjusted P-value
Upregulated Pathways
Cytokine activity (GO:0005125; n=30)	Ccl3, Ccl4, Ccl5, Ccr5, Ccr6, Cd40lg, Csf1, Csf3r, Cxcl10, Cxcl11, Cxcl13, Cxcl2, Cxcl9, Cxcr3, Cxcr4, Cxcr6, Fas, Faslg, Flt3, Ifng, Il10, Il12rb2, Il18r1, Il1b, Il21, Il2ra, Il2rg, Ltb, Tnfrsf18, Tnfsf10	5.58365e-29
T cell receptor signaling pathway (KEGG:04660; n=20)	Blnk, Cd28, Cd3d, Cd3e, Cd3g, Cd4, Cd40lg, Cd8a, Cd8b, Ctla4, Ifng, Il10, Il2rg, Itk, Jun, Lat, Lck, Nfkbia, Rasgrp1, Zap70	2.08441e-19
Positive regulation of T cell proliferation (GO:0042102; n=17)	Ccl3, Ccl5, Cd28, Cd3e, Cd86, Csf1, Ctla4, Ifng, Il1b, Il21, Il2ra, Jun, Ltb, Prkcq, RT1-Bb, RT1-Da, Tlr2	1.41452e-16
Chemotaxis (GO:0006935; n=20)	Ccl3, Ccl4, Ccl5, Ccl7, Ccr5, Ccr6, Cxcl10, Cxcl11, Cxcl13, Cxcl2, Cxcl9, Cxcr3, Cxcr4, Cxcr6, Itk, Nfkbia, Ptafr, S100a8, S100a9, Xcl1	4.07038e-16
Cell adhesion molecules (KEGG:04514; n=19)	Cd226, Cd28, Cd4, Cd40lg, Cd74, Cd86, Cd8a, Cd8b, Cldn10, Ctla4, Ifng, Itgam, Itgb7, Klrc1, Klrd1, RT1-Bb, RT1-Da, RT1-S3, Sell	1.61034e-15
Toll-like receptor signaling pathway (KEGG:04620; n=14)	Casp8, Ccl3, Ccl5, Cd14, Cd86, Cxcl10, Cxcl11, Cxcl9, Il1b, Irf7, Jun, Nfkbia, Tlr1, Tlr2	4.82845e-14
Response to virus (GO:0009615; n=18)	Ccl5, Cdkn1a, Cldn10, Cxcl10, Dclk1, Ddx58, Ifit1lb, Ifit2, Ifng, Irf1, Irf7, Lcn2, Mx1, Mx2, Nfkbia, Oas1a, Oas1b, Xcl1	5.37288e-14
Downregulated Pathways
No significant downregulated pathways were identified.
Gene enrichment analysis was performed with Enrichr (53).

## Sheet: Sup Table 3
Sup Table 3: Differentially expressed genes in BN rats induced by vMC0 infection comparing naïve versus virus-infection at day 1.
GeneID	EntrezID	logFC	AveExpr	t	P.Value	adj.P.Val	B
Cxcl2	114105	2.28243	8.00194	3.18466	0.00995196	0.0886938	-2.70765
RGD1566059	499858	1.52712	4.86088	3.55069	0.00540681	0.0798516	-2.11339
Matr3	29150	1.50398	5.31234	3.62942	0.00475008	0.0782395	-1.98688
RGD1566007	367332	1.3494	2.81598	3.3031	0.00815828	0.083431	-2.51447
Olr522	366100	1.33139	6.97198	5.24451	0.000398544	0.0360516	0.431316
Ghr	25235	1.15122	6.81903	3.18193	0.0099978	0.0886938	-2.71212
LOC679038	679038	1.14797	8.51993	4.25204	0.00175138	0.0571827	-1.01065
LOC299411	299411	1.11619	2.68735	4.40518	0.00138105	0.0516941	-0.778325
RGD1565133	503084	1.07835	3.81546	3.15898	0.0103918	0.0894022	-2.74963
Star	25557	1.06502	9.30666	2.9812	0.0140341	0.0975255	-3.04053
LOC100359583	100359583	1.03031	9.81016	5.11813	0.000477457	0.0364843	0.256319
Taf15	287571	1.00353	6.19818	3.40402	0.00689396	0.0828955	-2.35047
LOC499894	499894	0.924883	7.2101	3.25435	0.00885258	0.0842937	-2.59392
Nfe2l3	312331	0.910872	8.09382	2.9992	0.0136125	0.0972587	-3.01107
Acvr1c	245921	0.868553	5.31936	4.23781	0.00179077	0.0571827	-1.0324
Las1l	296865	0.860334	6.22373	9.16062	3.99569e-06	0.00465311	4.68015
Nr1d1	252917	0.826451	6.78391	6.24256	0.000103509	0.0234882	1.72334
Csprs	316579	0.791987	8.22281	3.5927	0.00504538	0.0782395	-2.04581
LOC100361025	100361025	0.787203	8.34426	7.6857	1.8467e-05	0.00810339	3.32475
Ppm1g	259229	0.753721	9.53303	6.06757	0.000129829	0.0234882	1.50822
LOC682914	682914	0.740688	8.40758	7.62041	1.98613e-05	0.00810339	3.25857
Snhg4	100568448	0.739381	8.44007	4.66904	0.000924296	0.0398431	-0.386199
LOC681100	681100	0.728359	8.50741	5.58825	0.000246641	0.0284249	0.894269
Gadd45a	25112	0.721313	9.34208	5.14524	0.000459219	0.0364843	0.294075
Kank1	309429	0.714598	8.00496	8.68044	6.42991e-06	0.00465311	4.2668
Niacr1	353250	0.713381	9.62094	3.81014	0.003538	0.0724622	-1.69879
Slc24a3	85267	0.711614	6.50557	4.28675	0.0016591	0.0571732	-0.957695
Nfkbiz	304005	0.694557	7.52675	3.39463	0.00700251	0.0828955	-2.3657
Rnd3	295588	0.69112	8.33498	3.71126	0.00415481	0.0764415	-1.85598
Zfp330	361387	0.683851	8.04761	5.12081	0.000475624	0.0364843	0.260049
Cnpy4	363886	0.626344	7.78634	5.59368	0.000244811	0.0284249	0.901432
Gar1	499709	0.614483	6.48038	3.78028	0.00371348	0.0732906	-1.74615
Wwc2	498630	0.601853	5.73552	3.3391	0.00768189	0.083431	-2.4559
Tmem64	689176	0.596491	8.39209	4.12471	0.00213907	0.0603107	-1.20632
Apmap	366227	0.590489	8.44725	5.5084	0.000275317	0.0284626	0.788423
Leo1	300837	0.588261	8.30507	5.94677	0.000152169	0.0244538	1.35692
Prmt1	60421	0.586274	8.82224	4.81718	0.000740949	0.038072	-0.17073
Bco2	315644	0.58493	9.61335	4.2166	0.00185123	0.0571827	-1.06489
Alox15	81639	0.582822	8.40533	4.26133	0.00172615	0.0571827	-0.996448
Dst	316313	0.582174	10.4228	7.51359	2.23954e-05	0.00810339	3.14909
C2	24231	0.568055	10.0775	3.36399	0.00736934	0.0828955	-2.41545
LOC619574	619574	0.565655	8.3768	3.60006	0.00498471	0.0782395	-2.03399
Dusp10	63995	0.548615	8.21647	3.42645	0.00664158	0.082553	-2.31411
NA	NA	0.545483	8.53706	4.93335	0.000624372	0.0377359	-0.00416837
Gabarapl2	64670	0.543384	7.93427	5.02684	0.000544793	0.0369608	0.128302
Slc27a2	65192	0.542249	9.45055	3.1819	0.00999832	0.0886938	-2.71217
Dnajc21	192210	0.537546	8.94113	4.84503	0.000711033	0.0377359	-0.130608
Mospd1	317312	0.533549	8.8666	3.45127	0.00637338	0.0823608	-2.27391
Vnn3	498992	0.524631	8.05564	5.53693	0.000264681	0.0284626	0.826357
Nhp2l1	300092	0.517437	9.28083	3.90492	0.00303623	0.0672619	-1.54913
Ddrgk1	296162	0.516209	8.48114	4.99187	0.000573214	0.0377106	0.0789121
Tmem14c	171432	0.513501	8.56463	4.62065	0.000994193	0.0407244	-0.457316
Jun	24516	0.507618	8.06795	4.24803	0.00176238	0.0571827	-1.01677
Nol4l	362240	0.504476	8.9465	3.33327	0.00775701	0.083431	-2.46538
Flvcr2	314323	0.501246	8.59644	2.97888	0.0140893	0.0975255	-3.04432
Ttbk2	311349	0.49735	7.82374	3.43423	0.00655628	0.082553	-2.3015
Fbxo32	171043	0.492418	8.37067	3.53309	0.00556619	0.0807058	-2.14175
LOC685619	685619	0.491401	8.79319	5.04033	0.000534235	0.0369608	0.147303
Il20rb	501043	0.49025	8.5819	3.55153	0.00539937	0.0798516	-2.11204
Gtf2f1	316123	0.489486	7.53293	3.28194	0.00845246	0.0835997	-2.54894
Hfm1	690161	0.483238	5.36463	3.26787	0.00865409	0.0835997	-2.57187
Diexf	305076	0.476338	8.18818	4.31573	0.00158599	0.0555352	-0.913613
LOC684970	684970	0.475729	9.21118	5.41912	0.000311675	0.0307567	0.668864
Chd3	303241	0.471348	7.70758	4.75998	0.000806684	0.038072	-0.253523
Il1rl2	171106	0.466966	6.7542	3.21449	0.00946508	0.0870707	-2.65894
Olr1201	405106	0.463406	7.36157	3.12995	0.0109128	0.0894022	-2.79708
Rgs2	84583	0.463002	10.2054	3.30358	0.0081517	0.083431	-2.51369
LOC100364352	100364352	0.458712	2.31266	3.26718	0.00866418	0.0835997	-2.573
Cd300e	690076	0.456865	8.52226	3.68714	0.00432172	0.07696	-1.8945
Slu7	303057	0.447323	9.67444	4.87025	0.000685049	0.0377359	-0.0943769
Krt79	683720	0.442998	10.3013	3.28067	0.00847041	0.0835997	-2.551
Hilpda	100361568	0.438021	8.02331	3.51571	0.00572828	0.0811075	-2.16978
Hnrnpul2	309197	0.435402	10.0828	6.18202	0.000111897	0.0234882	1.64946
Fam76a	362618	0.431412	7.55726	4.12776	0.0021288	0.0603107	-1.20161
Tubb2a	498736	0.42977	9.36396	3.86275	0.00324957	0.0680819	-1.61558
LOC680643	680643	0.429167	8.54482	3.46968	0.00618179	0.0817577	-2.24413
LOC100910762	100910762	0.427861	8.9176	3.98067	0.00268908	0.0641538	-1.43029
Angpt1	89807	0.42783	8.87465	3.12048	0.0110885	0.0898248	-2.81256
Scp2	25541	0.427379	8.59703	4.962	0.000598747	0.0377359	0.0365678
Htatip2	292935	0.426413	9.12784	3.64839	0.00460458	0.0774925	-1.95647
Dnah11	117253	0.421445	9.39161	3.36927	0.00730473	0.0828955	-2.40687
Dhcr24	298298	0.415616	7.88238	3.15294	0.010498	0.0894022	-2.7595
Ucp3	25708	0.414779	7.812	3.18764	0.00990232	0.0886938	-2.7028
Rufy1	360521	0.41135	8.81418	4.71304	0.000865261	0.039135	-0.321842
Asph	312981	0.411018	8.45601	3.92206	0.00295376	0.066798	-1.52217
Htatsf1	317612	0.408401	9.34828	4.03755	0.00245594	0.0627276	-1.34152
B3galtl	689765	0.408025	7.09775	3.15689	0.0104283	0.0894022	-2.75304
Dnaja1	65028	0.407162	11.5721	3.05774	0.0123282	0.0943799	-2.91522
Mmd	303439	0.40578	10.686	3.43338	0.00656548	0.082553	-2.30287
Cd300lf	287818	0.40566	9.08403	2.99532	0.0137022	0.0972587	-3.01741
Themis2	500561	0.402478	8.89949	4.51588	0.00116552	0.0451153	-0.612536
Jagn1	502872	0.402042	9.48978	4.36069	0.00147924	0.0526464	-0.845473
Cwc27	361887	0.401878	9.41445	5.582	0.000248767	0.0284249	0.886017
Ddx6	500988	0.399334	10.277	3.36001	0.0074184	0.0830173	-2.42191
Selk	290549	0.396812	9.29267	2.98394	0.0139691	0.0975255	-3.03604
Klf6	58954	0.395691	8.59228	2.99902	0.0136167	0.0972587	-3.01136
Rbm3	114488	0.390891	10.7462	3.93646	0.0028863	0.0659596	-1.49956
Slc31a2	298091	0.388121	7.80584	3.03099	0.012899	0.0955762	-2.95902
Cfb	294257	0.385757	10.2313	3.49359	0.00594173	0.0817577	-2.20549
Cdk11b	252879	0.381839	10.5617	3.38025	0.00717231	0.0828955	-2.38904
Znhit6	292160	0.380625	9.16254	3.61855	0.00483559	0.0782395	-2.00431
Pnn	368070	0.377101	10.203	4.18949	0.00193162	0.0574255	-1.10649
Zbtb10	80338	0.376035	9.40707	3.41337	0.00678759	0.0827857	-2.33531
Acad11	315973	0.371503	8.28912	4.08376	0.00228223	0.0627181	-1.26972
P2ry1	25265	0.369398	8.00223	3.79087	0.00365021	0.0731376	-1.72934
Acat1	25014	0.368944	9.88209	3.5351	0.00554774	0.0807058	-2.13851
Tra2b	117259	0.368416	8.97331	3.36603	0.00734426	0.0828955	-2.41213
Slc6a6	29464	0.363994	10.5279	3.08402	0.0117926	0.0914347	-2.87222
Phf5a	192246	0.361968	9.23998	3.2577	0.00880296	0.0841904	-2.58846
Ak2	24184	0.357306	8.23135	3.532	0.00557618	0.0807058	-2.1435
Slc25a24	310791	0.350094	7.41071	4.03943	0.00244862	0.0627276	-1.3386
Ephx1	25315	0.348137	10.4757	3.62477	0.00478642	0.0782395	-1.99432
Sgms2	310849	0.345236	9.68634	3.32518	0.00786256	0.083431	-2.47854
Vnn1	29142	0.344793	9.59863	3.89759	0.00307222	0.0673717	-1.56066
Tac1	24806	0.336817	10.0408	2.97347	0.0142193	0.0975255	-3.05319
Hnrnpa3	362152	0.335314	10.1134	3.49072	0.00596997	0.0817577	-2.21011
Ythdc1	170956	0.323571	10.5685	3.66243	0.00449997	0.07696	-1.93401
Klhl9	313348	0.321405	10.1761	3.10112	0.0114569	0.090697	-2.84424
Eif4a2	303831	0.31898	10.4467	3.14856	0.0105758	0.0894022	-2.76666
As3mt	140925	0.318787	8.96301	3.32145	0.00791172	0.083431	-2.4846
Tra2a	500116	0.318512	9.93767	3.50726	0.00580882	0.0813609	-2.18341
Olr1	140914	0.314045	10.4791	3.03546	0.0128018	0.0955762	-2.9517
Cndp1	307212	0.311478	10.3072	3.59631	0.00501556	0.0782395	-2.04002
Kctd9	364410	0.309829	9.56954	3.56022	0.00532258	0.0796918	-2.09805
Svil	361256	0.309783	9.92024	3.87628	0.00317948	0.0680819	-1.59424
Arhgef3	290541	0.309727	10.6237	2.99505	0.0137085	0.0972587	-3.01785
Ncl	25135	0.308775	11.4283	4.55703	0.00109475	0.0432128	-0.551363
Med10	290939	0.292961	9.37044	2.97513	0.0141793	0.0975255	-3.05047
Nsfl1c	83809	0.292846	9.52553	3.68468	0.00433914	0.07696	-1.89843
Abhd5	316122	0.290815	11.2262	3.6146	0.00486706	0.0782395	-2.01065
Chd4	117535	0.28724	9.65303	3.66528	0.00447903	0.07696	-1.92945
Hnrnph1	140931	0.283344	11.1195	3.94067	0.00286688	0.0659596	-1.49295
Fam129a	63912	0.271459	9.86988	3.14309	0.0106736	0.0894022	-2.77559
Frrs1	310810	0.270681	10.6222	3.65736	0.00453749	0.07696	-1.94212
Sfr1	294030	0.269975	10.5053	3.18125	0.0100092	0.0886938	-2.71322
Enpp5	316249	0.262088	10.4644	3.06823	0.0121115	0.093241	-2.89806
Mettl14	295428	0.253118	9.15589	3.03188	0.0128797	0.0955762	-2.95757
Mboat1	498741	0.246086	10.1132	3.13716	0.0107809	0.0894022	-2.78529
Acadm	24158	0.239187	9.92949	3.10515	0.0113791	0.090697	-2.83764
Gdi1	25183	0.222361	9.87277	2.99735	0.0136552	0.0972587	-3.01409
S100a10	81778	-0.240548	11.6307	-3.00461	0.0134881	0.0972587	-3.00219
Sub1	192269	-0.244726	10.0303	-3.36898	0.00730831	0.0828955	-2.40735
Ccdc50	288022	-0.277887	10.4002	-3.30448	0.00813945	0.083431	-2.51223
Fam107b	498796	-0.305997	8.10929	-2.95487	0.0146751	0.0995614	-3.08364
LOC100360017	100360017	-0.322779	7.73391	-3.51306	0.00575336	0.0811075	-2.17404
Mpeg1	64552	-0.346462	10.5238	-4.16676	0.00200191	0.0579485	-1.14146
Rab27a	50645	-0.346928	8.4243	-3.13979	0.0107332	0.0894022	-2.78099
Cpd	25306	-0.349551	8.90982	-3.20259	0.00965637	0.088084	-2.67838
Phactr2	308291	-0.356632	7.01374	-3.08812	0.0117112	0.0914347	-2.86551
Hist1h4b	64627	-0.366743	8.95311	-3.03434	0.0128261	0.0955762	-2.95353
Zfp958	100302405	-0.372261	9.24504	-4.20941	0.0018722	0.0571827	-1.07591
Fkbp3	299104	-0.384722	8.94307	-4.50529	0.00118451	0.0451153	-0.628318
Plbd1	297694	-0.385999	8.83417	-3.29049	0.0083323	0.0835997	-2.53501
Malt1	307366	-0.400094	8.75856	-3.34038	0.00766544	0.083431	-2.45381
Fchsd2	308864	-0.400124	8.78558	-3.31973	0.00793452	0.083431	-2.48741
Ugcg	83626	-0.400742	9.43475	-3.76851	0.0037851	0.0740312	-1.76484
Prrg4	499847	-0.405363	6.66344	-3.14532	0.0106337	0.0894022	-2.77195
Stx11	292483	-0.405674	6.24731	-3.2684	0.00864648	0.0835997	-2.57101
Mms22l	313108	-0.406831	8.5326	-4.22054	0.00183981	0.0571827	-1.05884
Pram1	362848	-0.411472	7.56416	-3.23476	0.00914829	0.0849677	-2.62586
Taf10	293345	-0.414538	9.48169	-3.96199	0.00277061	0.0653805	-1.45952
Slc38a1	170567	-0.420926	8.05346	-3.26981	0.00862598	0.0835997	-2.56871
Tes	500040	-0.42705	8.92442	-5.72892	0.000203636	0.0284249	1.07824
Casp8	64044	-0.428493	8.42538	-3.39441	0.00700514	0.0828955	-2.36606
Ifitm2	114709	-0.43138	10.3407	-3.33504	0.00773419	0.083431	-2.46251
Irgm	303090	-0.441666	8.37583	-3.09845	0.0115086	0.090697	-2.84861
Pld4	362792	-0.447905	7.15518	-3.12331	0.0110358	0.0897327	-2.80794
Tlr2	310553	-0.462628	7.84586	-3.00057	0.0135809	0.0972587	-3.00882
Cd180	294706	-0.47385	9.64017	-3.75416	0.00387442	0.0744678	-1.78765
Cnn2	690976	-0.47627	9.89689	-3.10585	0.0113658	0.090697	-2.83651
Rnaset2	292306	-0.476327	10.1366	-4.78476	0.000777467	0.038072	-0.217583
Cxcl16	497942	-0.477212	9.68296	-3.31665	0.00797558	0.083431	-2.49243
Krt15	287700	-0.496523	7.91842	-2.97361	0.014216	0.0975255	-3.05296
Gpr116	245977	-0.502999	5.41741	-3.60275	0.00496269	0.0782395	-2.02966
Tmem243	499990	-0.503029	8.76985	-3.11673	0.0111588	0.0900589	-2.8187
Ngfrap1	117089	-0.505416	9.04702	-2.98814	0.01387	0.0975255	-3.02917
Tnip3	689756	-0.506148	7.3153	-3.31344	0.00801839	0.083431	-2.49764
Traf3ip3	360900	-0.513312	7.86435	-3.33747	0.00770282	0.083431	-2.45855
Ctsl	25697	-0.523417	8.3745	-4.06742	0.00234214	0.0627276	-1.29508
Lck	313050	-0.537039	7.08153	-3.12647	0.010977	0.0895908	-2.80277
Rarres1	310486	-0.53834	8.24493	-3.86789	0.00322279	0.0680819	-1.60748
Arhgap26	307459	-0.549564	8.7205	-4.01621	0.00254083	0.0632284	-1.37478
Gpr65	299242	-0.562182	10.0208	-2.9726	0.0142402	0.0975255	-3.05461
Hexb	294673	-0.563319	7.80224	-4.84349	0.000712653	0.0377359	-0.132824
Samhd1	311580	-0.56557	8.9353	-3.49707	0.00590757	0.0817577	-2.19986
Slc4a7	117955	-0.578944	8.58909	-3.13502	0.0108198	0.0894022	-2.78878
Mst4	317589	-0.583854	6.79034	-3.73735	0.00398189	0.0751711	-1.81441
LOC100912338	100912338	-0.593507	6.91185	-3.42528	0.00665444	0.082553	-2.31599
Rabgap1l	304914	-0.608377	8.90099	-3.21927	0.00938946	0.0867426	-2.65115
Ltb	361795	-0.611981	6.57559	-4.89655	0.000659027	0.0377359	-0.0567008
Ddx60	100360801	-0.616359	7.09858	-3.70578	0.00419218	0.0764808	-1.86474
Tnfrsf18	500598	-0.624291	5.46105	-3.60899	0.0049121	0.0782395	-2.01965
Zc3h12c	315658	-0.631269	7.17708	-3.7872	0.00367204	0.0731376	-1.73517
2006-09-01	691335	-0.636351	7.48783	-3.3799	0.00717646	0.0828955	-2.38961
LOC100362203	100362203	-0.640274	3.25393	-3.43778	0.00651774	0.082553	-2.29575
Zdhhc18	362613	-0.640657	6.85208	-3.91543	0.00298539	0.0668173	-1.5326
Mylpf	24584	-0.651418	6.67707	-3.67151	0.00443362	0.07696	-1.91949
Cd86	56822	-0.68619	8.53328	-3.05687	0.0123463	0.0943799	-2.91665
RGD1563888	360692	-0.689759	8.90625	-3.29657	0.0082479	0.083431	-2.52511
Clec9a	502901	-0.702248	7.56966	-3.75001	0.0039007	0.0744678	-1.79426
Ctla2a	498690	-0.704175	8.50683	-5.10388	0.000487354	0.0364843	0.236422
Rnf125	361296	-0.717848	7.15936	-4.63728	0.000969565	0.0404793	-0.432841
Itgb7	25713	-0.728967	6.55848	-3.08541	0.0117649	0.0914347	-2.86994
Smco4	363020	-0.730338	5.34196	-3.46572	0.00622244	0.0817577	-2.25053
RT1-T24-4	414784	-0.748321	5.56917	-3.01968	0.0131484	0.0970921	-2.97753
Mid2	363502	-0.765673	6.05652	-3.6912	0.00429317	0.07696	-1.88801
LOC681396	681396	-0.767633	7.88964	-4.39288	0.00140748	0.0517907	-0.79686
LOC688724	688724	-0.770138	6.02877	-3.32084	0.00791979	0.083431	-2.4856
RGD1566307	308350	-0.787237	6.80311	-4.89327	0.00066221	0.0377359	-0.0613886
Ly86	291359	-0.788015	9.22206	-3.94058	0.0028673	0.0659596	-1.4931
Zap70	301348	-0.797584	6.01617	-3.81522	0.00350898	0.0724622	-1.69073
Serpinb9	361241	-0.799588	7.87597	-3.24071	0.00905737	0.0847566	-2.61615
Srsf12	297962	-0.808481	6.6633	-3.36484	0.00735889	0.0828955	-2.41406
Tusc3	290783	-0.81413	6.18636	-3.26385	0.00871267	0.0836956	-2.57843
St6gal1	25197	-0.817161	6.41507	-3.13206	0.0108741	0.0894022	-2.79363
Dse	365583	-0.831927	7.16699	-6.1059	0.000123501	0.0234882	1.55574
Tacr1	24807	-0.836159	5.92803	-2.97391	0.0142086	0.0975255	-3.05246
Tmem176a	297077	-0.843722	9.18047	-3.48391	0.00603772	0.0817577	-2.22113
Cd93	84398	-0.843854	6.08968	-3.98335	0.00267758	0.0641538	-1.42609
LOC100911086	100911086	-0.847463	7.29314	-4.78931	0.000772227	0.038072	-0.210996
Lgals5	25475	-0.849179	6.84644	-3.00745	0.0134234	0.0972587	-2.99755
Cdc25b	171103	-0.858634	6.79767	-3.10251	0.0114299	0.090697	-2.84196
Dsp	306871	-0.867858	5.31151	-3.86723	0.0032262	0.0680819	-1.60852
Slamf6	498287	-0.901278	8.45654	-4.56045	0.00108909	0.0432128	-0.546301
Gpr183	679975	-0.908684	8.34921	-3.40673	0.00686298	0.0828955	-2.34608
LOC690012	690012	-0.909329	6.23042	-3.41526	0.00676622	0.0827857	-2.33223
Dhrs9	170635	-0.91033	5.71761	-3.63574	0.00470111	0.0782395	-1.97675
MGC105649	302884	-0.91705	9.75537	-3.24747	0.00895529	0.0845302	-2.60514
Prkca	24680	-0.926686	6.40589	-4.73126	0.000842001	0.0388933	-0.295279
Tmem173	498840	-0.933245	7.1277	-3.72398	0.00406959	0.0760853	-1.83572
Cldn10	290485	-0.934291	5.59076	-3.27821	0.00850542	0.0835997	-2.55502
Dpp4	25253	-0.945594	5.20521	-3.58004	0.00515156	0.0785923	-2.06615
Hmgn3	113990	-0.950843	7.82412	-3.29624	0.00825249	0.083431	-2.52565
Tlr1	305354	-0.954074	7.69873	-3.2686	0.00864347	0.0835997	-2.57068
Tlr10	305355	-0.954673	5.24718	-4.18106	0.00195739	0.0574255	-1.11945
Sec14l3	64543	-0.961988	6.70692	-3.03127	0.0128928	0.0955762	-2.95855
Apol3	315108	-0.96954	5.48566	-5.06147	0.00051813	0.0369608	0.177014
Ifitm3	361673	-0.980857	8.85741	-4.05735	0.00237988	0.0627276	-1.31073
Phemx	365390	-1.00636	6.23852	-4.0722	0.00232444	0.0627276	-1.28766
St8sia4	116696	-1.02986	7.64674	-3.57708	0.00517674	0.0785923	-2.07092
Antxr2	305633	-1.04153	7.99614	-3.09723	0.0115324	0.090697	-2.85061
Gramd3	307288	-1.05288	6.1599	-3.51423	0.0057423	0.0811075	-2.17216
Ldhb	24534	-1.06417	6.21631	-3.56895	0.00524655	0.079099	-2.084
Arhgap15	295635	-1.06712	7.3173	-3.28215	0.00844952	0.0835997	-2.5486
Clec4e	450223	-1.06778	8.17075	-3.0005	0.0135825	0.0972587	-3.00893
Timd4	497891	-1.07489	6.04228	-3.23412	0.0091582	0.0849677	-2.62691
Nedd4	25489	-1.08484	7.03197	-5.17886	0.000437636	0.0364843	0.340722
Gpx2	29326	-1.09555	5.72427	-3.42778	0.00662686	0.082553	-2.31194
Samd9l	500015	-1.1	6.40186	-4.2254	0.00182587	0.0571827	-1.0514
Ralgps2	304887	-1.11101	6.70451	-3.37439	0.0072427	0.0828955	-2.39856
Fam134b	619558	-1.11102	5.82892	-3.29552	0.00826239	0.083431	-2.52681
Gimap5	246774	-1.12664	6.01715	-2.99813	0.0136372	0.0972587	-3.01282
Amica1	315610	-1.14185	5.84205	-3.71935	0.0041004	0.0760853	-1.84309
Olr300	293599	-1.14987	5.53853	-3.7997	0.00359835	0.0730096	-1.71534
Rmrp	29536	-1.15419	10.563	-5.64211	0.000229121	0.0284249	0.965084
F2r	25439	-1.15626	6.25941	-4.66069	0.000935973	0.0398431	-0.398444
Blnk	499356	-1.15727	6.50354	-3.14197	0.0106939	0.0894022	-2.77743
Ets1	24356	-1.17293	7.51414	-2.98499	0.0139442	0.0975255	-3.03432
Mvb12b	362118	-1.17503	5.00969	-9.06697	4.37719e-06	0.00465311	4.60152
Mir21	100314000	-1.18284	7.63855	-6.8819	4.67742e-05	0.0145067	2.4697
Cldn1	65129	-1.19029	5.40245	-3.35632	0.00746427	0.0831022	-2.42791
Clec4a	474143	-1.19542	5.80943	-3.18607	0.00992843	0.0886938	-2.70536
Siglech	361584	-1.21674	5.47511	-3.14163	0.0107	0.0894022	-2.77798
Slamf7	364049	-1.21894	6.53772	-3.15313	0.0104946	0.0894022	-2.75918
Itga1	25118	-1.23251	5.59146	-3.60321	0.004959	0.0782395	-2.02894
Fam49a	298890	-1.23274	6.98767	-3.07064	0.0120623	0.0931932	-2.89412
Emr1	316137	-1.2335	5.12589	-5.25733	0.000391356	0.0360516	0.448925
Kcnj16	29719	-1.24206	5.42866	-3.46786	0.00620046	0.0817577	-2.24708
Tas2r140	689869	-1.25758	5.07323	-3.66119	0.00450909	0.07696	-1.93599
Aqp4	25293	-1.26771	5.46382	-2.96816	0.0143478	0.0979532	-3.06188
Vpreb2	363830	-1.28207	2.31584	-3.39813	0.00696183	0.0828955	-2.36002
Cd38	25668	-1.28821	7.81759	-3.35125	0.00752761	0.0833798	-2.43614
Pof1b	302328	-1.29006	5.55715	-3.30539	0.00812709	0.083431	-2.51075
Gsta3	494500	-1.30081	4.98003	-2.98758	0.0138832	0.0975255	-3.03009
Scin	298975	-1.33477	6.68825	-4.36666	0.00146564	0.0526464	-0.836442
Lgals9	25476	-1.34818	5.30393	-3.1331	0.0108549	0.0894022	-2.79192
Atp1b1	25650	-1.34821	8.07736	-5.91984	0.000157694	0.0244538	1.32288
Cd28	25660	-1.35013	5.9773	-3.13354	0.010847	0.0894022	-2.79122
Slc9a9	363115	-1.35247	6.56034	-3.4593	0.00628905	0.0817577	-2.26092
F3	25584	-1.3671	6.83085	-4.04265	0.00243613	0.0627276	-1.33359
Itm2a	317218	-1.39968	5.39444	-3.20639	0.00959481	0.0878917	-2.67216
Capsl	294795	-1.42326	5.77232	-3.52715	0.00562099	0.0808157	-2.15132
Enpp3	54410	-1.43773	8.07051	-4.09483	0.00224257	0.0624181	-1.25256
Pla2g7	301265	-1.44743	7.22696	-3.43414	0.00655722	0.082553	-2.30164
Rasgrp1	29434	-1.45574	6.50309	-3.04936	0.0125042	0.0949179	-2.92894
Ikzf3	303511	-1.45747	6.71697	-3.16854	0.0102257	0.0894022	-2.734
Cfi	79126	-1.47134	5.04975	-3.8605	0.00326141	0.0680819	-1.61914
Ctsw	293676	-1.47151	7.29652	-3.45988	0.00628302	0.0817577	-2.25998
Il12rb2	171334	-1.48756	5.81936	-3.41847	0.00673026	0.0827857	-2.32704
Slpi	84386	-1.50829	7.58994	-3.24473	0.00899653	0.0845518	-2.6096
Pla2g16	24913	-1.5537	7.50301	-4.01078	0.00256292	0.0632284	-1.38325
Gpr171	688737	-1.55456	7.16379	-3.01432	0.0132683	0.0972587	-2.98631
Gnai1	25686	-1.55972	5.458	-3.58161	0.0051383	0.0785923	-2.06364
Cd7	303747	-1.56564	7.14495	-3.14841	0.0105784	0.0894022	-2.76689
Srgn	56782	-1.57915	9.04467	-3.04318	0.0126355	0.0952491	-2.93905
Fam26f	294430	-1.58567	6.51402	-4.20121	0.00189643	0.0571827	-1.0885
Chst9	291770	-1.58914	5.5262	-4.76675	0.000798587	0.038072	-0.243694
Emb	114511	-1.6086	6.34054	-3.09519	0.0115721	0.090697	-2.85394
Parp8	294762	-1.61764	7.62085	-3.13601	0.0108019	0.0894022	-2.78717
Apoe	25728	-1.631	6.57561	-4.68047	0.000908554	0.0398431	-0.369446
Cd226	307199	-1.63948	5.33938	-3.38505	0.00711511	0.0828955	-2.38124
Gimap4	286938	-1.643	6.66452	-3.25018	0.00891458	0.0845133	-2.60071
Atp2b4	29600	-1.65659	6.03364	-3.74849	0.00391033	0.0744678	-1.79667
Il2rb	25746	-1.66663	6.70389	-2.95994	0.0145492	0.0990168	-3.07533
Ifng	25712	-1.68043	6.41748	-3.18603	0.00992908	0.0886938	-2.70542
Cmah	361245	-1.70508	7.24362	-3.0035	0.0135136	0.0972587	-3.00402
LOC100360581	100360581	-1.70885	5.82343	-4.85463	0.000701018	0.0377359	-0.116801
C3	24232	-1.71049	6.38895	-6.71049	5.75862e-05	0.0156275	2.27557
Cxcr6	100124593	-1.71586	7.91022	-3.48214	0.00605547	0.0817577	-2.22399
Cd2	497761	-1.76555	7.46417	-3.99958	0.00260909	0.0636442	-1.40073
Themis	498985	-1.79865	5.4577	-4.01191	0.00255829	0.0632284	-1.38148
Sell	29259	-1.8422	7.74523	-3.38103	0.00716295	0.0828955	-2.38777
Mcpt2	29266	-1.90155	7.95953	-3.04321	0.012635	0.0952491	-2.93901
Ccr5	117029	-1.969	7.45295	-3.47705	0.00610671	0.0817577	-2.23221
Cd96	498079	-2.03883	7.41144	-3.05088	0.0124721	0.0949179	-2.92645
Klra1	494194	-2.04297	5.75914	-3.46317	0.0062488	0.0817577	-2.25465
Klrc3	500338	-2.16507	4.25963	-3.31813	0.00795587	0.083431	-2.49002
Gzma	266708	-2.3013	6.09528	-3.15217	0.0105117	0.0894022	-2.76076
Csap1	171161	-2.50501	4.48797	-3.11348	0.0112203	0.0902193	-2.82402
RGD1565970	498519	-2.58966	3.10086	-3.66541	0.00447809	0.07696	-1.92924

## Sheet: Sup Table 4
Sub Table 4: Functional enrichment in BN response to vMC0 infection at day 1.
Pathway Name (GO ontology/KEGG pathway; no. of genes)	Gene Symbols	Adjusted P-value
Upregulated Pathways
No significant upregulated pathways were identified.
Downregulated Pathways
Cell adhesion molecules (Kegg:04514; n=10)	Itgb7, Cd2, Cd86, Cldn1, Cd226, Cd28, Cldn10, RT1-T24-4, Sell, Dpp4	1.94348e-09
T cell receptor signaling pathway (Kegg:04660; n=7)	Zap70, Cd28, Lck, Rasgrp1, Ifng, Malt1, Prkca	6.67229e-06
Toll-like receptor signaling pathway (Kegg:04620; n=7)	Tlr1, Tlr2, Clec4e, Casp8, Ifng, Malt1, Cd86	3.93136e-05
Focal adhesion (Kegg:04510; n=6)	Itgb7, Scin, F2r, Itga1, Mylpf, Prkca	0.00167675
Gene enrichment analysis was performed with Enrichr (53).

## Sheet: Sup Table 5
Sup Table 5: Differentially expressed genes comparing BN response versus PVG response induced by vMC0 infection at day 1.
GeneID	EntrezID	logFC	AveExpr	t	P.Value	adj.P.Val	B
RGD1566059	499858	2.27866	4.86088	3.74631	0.00392422	0.025287	-1.92969
Ptgr1	192227	1.75714	7.06214	2.89231	0.0163197	0.0694393	-3.34182
LOC691813	691813	1.60666	5.83413	4.12975	0.00212213	0.0165583	-1.31439
RGD1564597	501042	1.57948	3.63568	3.24603	0.00897688	0.0455346	-2.75313
Olr522	366100	1.4057	6.97198	3.91543	0.00298537	0.0212344	-1.65624
Acvr1c	245921	1.25849	5.31936	4.3419	0.00152289	0.0132779	-0.981697
Upk1b	303924	1.16645	7.65609	3.50417	0.00583865	0.0333571	-2.326
Ccdc85a	289855	1.1485	5.08619	2.72148	0.0218252	0.0845625	-3.62537
Rnd3	295588	1.13154	8.33498	4.2966	0.00163386	0.0137485	-1.05223
Rpl23a	360572	1.1088	5.8892	3.39601	0.0069865	0.0376493	-2.5045
Trav14s1	364337	1.08774	5.10974	2.90129	0.0160726	0.0686884	-3.32688
LOC299411	299411	1.02485	2.68735	2.86004	0.0172397	0.0717661	-3.39547
Il20rb	501043	1.01621	8.5819	5.20555	0.000421267	0.00687924	0.306042
Alox15	81639	1.00742	8.40533	5.20842	0.000419549	0.00687924	0.310129
LOC100359583	100359583	1.00197	9.81016	3.51953	0.00569218	0.0327791	-2.30071
LOC363897	363897	0.946161	5.25385	2.59785	0.026942	0.0970003	-3.82941
Fbxo32	171043	0.932545	8.37067	4.73124	0.000842023	0.0093267	-0.387427
Fam3d	289949	0.910046	8.23822	2.97313	0.0142275	0.0627805	-3.2073
Vom2r7	685557	0.907788	3.6217	2.96213	0.0144953	0.0637032	-3.22561
Id1	25261	0.903887	7.64378	2.78598	0.019555	0.0787641	-3.51848
Nr1d1	252917	0.898985	6.78391	4.80157	0.000758297	0.00874374	-0.282444
Tppp	361466	0.880792	7.18578	2.73367	0.0213769	0.0836202	-3.6052
Dnah11	117253	0.850775	9.39161	4.80944	0.000749497	0.00874374	-0.270744
Plekha6	360842	0.846234	6.49659	2.8548	0.0173941	0.0720603	-3.40419
Tmem64	689176	0.84106	8.39209	4.11246	0.00218088	0.0167897	-1.34176
Mospd1	317312	0.835283	8.8666	3.82053	0.003479	0.0232248	-1.80932
LOC619574	619574	0.804177	8.3768	3.61905	0.00483161	0.0293001	-2.13735
Wfdc10	685216	0.80241	6.24777	4.38867	0.00141667	0.0126049	-0.90918
Olr1201	405106	0.800938	7.36157	3.82525	0.00345253	0.0232248	-1.80168
LOC682914	682914	0.790495	8.40758	5.75078	0.00019771	0.00492674	1.06037
Tns1	301509	0.788296	7.80226	3.11767	0.0111413	0.0529041	-2.96662
Dcstamp	299889	0.786395	7.45335	2.91765	0.0156321	0.0672272	-3.29965
Ackr4	685243	0.782009	9.94207	4.69685	0.000886501	0.00967133	-0.439036
Dst	316313	0.77605	10.4228	7.08223	3.68466e-05	0.00313913	2.71422
Las1l	296865	0.775138	6.22373	5.83609	0.000176303	0.00478325	1.17423
Flvcr2	314323	0.770628	8.59644	3.23841	0.00909242	0.0457749	-2.76579
Kank1	309429	0.750296	8.00496	6.44462	8.0081e-05	0.00376126	1.95457
Or7e24	690849	0.749527	6.74271	3.66063	0.00451326	0.027836	-2.06934
Ramp3	56820	0.739025	7.3626	2.5748	0.0280209	0.0995635	-3.86729
RGD1563986	312270	0.73776	6.78721	2.57328	0.0280934	0.099658	-3.86978
Slc24a3	85267	0.730409	6.50557	3.11124	0.0112627	0.053155	-2.97731
Nol4l	362240	0.729665	8.9465	3.40909	0.00683606	0.037307	-2.48288
Kcna3	29731	0.719858	7.98558	3.42565	0.00665034	0.0366988	-2.4555
Trpv3	497948	0.716559	8.30787	5.06014	0.000519125	0.00738125	0.0970977
Mitf	25094	0.712357	8.95996	3.65103	0.00458472	0.0281967	-2.08502
Acad11	315973	0.70941	8.28912	5.51416	0.000273132	0.00559405	0.738655
Gmpr	117533	0.706135	7.95323	2.69862	0.0226921	0.0868276	-3.6632
Fam83f	315145	0.700412	7.59309	2.85448	0.0174037	0.0720603	-3.40473
Cidec	500292	0.688596	7.305	3.3988	0.00695415	0.0376493	-2.49989
Prepl	298771	0.685348	10.195	3.26054	0.00876108	0.0447515	-2.72903
Prkd1	85421	0.68428	6.2493	3.376	0.0072233	0.0384825	-2.53761
Ttbk2	311349	0.679914	7.82374	3.31976	0.00793418	0.0413072	-2.63077
Ceacam1	81613	0.670262	9.90663	3.60735	0.00492532	0.0297852	-2.1565
LOC100364352	100364352	0.669939	2.31266	3.37406	0.00724661	0.0384825	-2.54081
Wipi1	303630	0.666066	7.02598	3.85015	0.00331635	0.0227841	-1.76144
Slc39a2	305846	0.661172	9.79056	3.56438	0.00528619	0.0310557	-2.22699
Cd300lf	287818	0.65988	9.08403	3.44533	0.00643648	0.0357381	-2.423
Slc35g1	294072	0.645504	9.00738	3.62316	0.00479908	0.0292663	-2.13061
Gadd45a	25112	0.642253	9.34208	3.23947	0.00907634	0.0457749	-2.76404
Trim37	360592	0.627855	9.37391	3.92807	0.00292541	0.0209297	-1.63593
Slc18b1	309570	0.626213	5.11335	2.82834	0.0181947	0.0743894	-3.44815
Atrnl1	307992	0.616508	9.84096	3.81834	0.00349132	0.0232248	-1.81286
Rnase4	56759	0.615272	8.37062	3.7548	0.00387041	0.0250826	-1.91589
Ephx1	25315	0.612478	10.4757	4.50928	0.00117732	0.0115253	-0.723556
Asph	312981	0.611175	8.45601	4.12386	0.00214196	0.0166078	-1.32371
Myc	24577	0.60174	7.52603	2.6303	0.025493	0.0939963	-3.77598
Tac1	24806	0.598252	10.0408	3.73455	0.00400009	0.0255417	-1.94882
LOC680643	680643	0.595758	8.54482	3.40579	0.0068737	0.037307	-2.48833
LOC681100	681100	0.589514	8.50741	3.19823	0.00972744	0.0481054	-2.83258
Bco2	315644	0.579448	9.61335	2.95364	0.0147058	0.0643674	-3.23975
Trappc2l	292074	0.566903	8.1777	2.97616	0.0141545	0.0627132	-3.20225
B3galtl	689765	0.565346	7.09775	3.09294	0.0116161	0.0544677	-3.00778
Vnn3	498992	0.562736	8.05564	4.19957	0.00190131	0.0153448	-1.20424
Ddrgk1	296162	0.5623	8.48114	3.84495	0.00334429	0.0229036	-1.76983
P2ry1	25265	0.556696	8.00223	4.03968	0.00244763	0.0184225	-1.45737
Hfm1	690161	0.554625	5.36463	2.65209	0.0245639	0.091787	-3.74005
Mctp2	308742	0.551441	10.4211	3.9609	0.00277545	0.0202198	-1.58326
Dhcr24	298298	0.546055	7.88238	2.92917	0.0153293	0.0662948	-3.28049
Dsc2	291760	0.541902	8.15464	3.05855	0.0123114	0.0567473	-3.06505
Cnpy4	363886	0.539442	7.78634	3.40655	0.006865	0.037307	-2.48707
Htatip2	292935	0.539355	9.12784	3.26311	0.0087235	0.0447515	-2.72477
Sgms2	310849	0.537731	9.68634	3.66226	0.00450119	0.027836	-2.06667
Lyrm9	497962	0.535172	7.43766	3.25917	0.00878127	0.0447515	-2.73131
Cfap43	365476	0.53416	6.95573	2.90806	0.0158887	0.0681707	-3.31561
Mmd	303439	0.533915	10.686	3.19439	0.00979036	0.0482956	-2.83895
Rasal2	304893	0.532286	9.58977	4.58709	0.00104597	0.0106112	-0.604909
Ccdc146	499980	0.531088	8.04594	2.58556	0.0275119	0.0982373	-3.84961
Nhp2l1	300092	0.523486	9.28083	2.79348	0.019307	0.0781628	-3.50604
Coro6	245982	0.520037	7.48323	3.02594	0.0130097	0.0589446	-3.11936
Kctd9	364410	0.511694	9.56954	4.15766	0.00203078	0.015974	-1.27028
As3mt	140925	0.511121	8.96301	3.76562	0.00380293	0.0247191	-1.89832
LOC500956	500956	0.509794	8.60638	3.05442	0.0123975	0.0570233	-3.07192
Ddx6	500988	0.508519	10.277	3.02549	0.0130196	0.0589446	-3.1201
Angpt1	89807	0.508244	8.87465	2.62125	0.0258894	0.0946236	-3.7909
Zfp330	361387	0.507136	8.04761	2.68526	0.0232144	0.0878021	-3.68528
Krt79	683720	0.504893	10.3013	2.6439	0.0249091	0.0925988	-3.75356
NA	NA	0.50416	8.53706	3.22415	0.00931285	0.0466933	-2.78949
Diexf	305076	0.500113	8.18818	3.204	0.00963349	0.0479686	-2.82298
RGD1311783	294012	0.498865	8.42627	2.70444	0.0224682	0.0861812	-3.65358
LOC685619	685619	0.493837	8.79319	3.58171	0.00513741	0.0304735	-2.19854
Gmds	291095	0.492932	10.1035	3.20052	0.00969006	0.0480299	-2.82877
LOC100361025	100361025	0.489297	8.34426	3.37796	0.00719975	0.0384825	-2.53437
Cytip	311047	0.488431	10.0055	2.87445	0.0168226	0.0703697	-3.37152
Slu7	303057	0.485576	9.67444	3.73829	0.00397583	0.0255371	-1.94274
Mir483	100314198	0.484365	8.18262	2.71973	0.0218904	0.0845625	-3.62827
Itga6	114517	0.483176	9.82735	2.6002	0.0268343	0.0967729	-3.82554
Tmem14c	171432	0.482025	8.56463	3.06702	0.0121363	0.0560595	-3.05095
Dnajc21	192210	0.481658	8.94113	3.06976	0.0120802	0.0559192	-3.04638
Il6st	25205	0.481568	9.39087	2.67426	0.0236534	0.089307	-3.70345
Acat1	25014	0.481136	9.88209	3.25982	0.00877161	0.0447515	-2.73022
Tab3	317546	0.466495	9.48834	3.54176	0.00548703	0.0317663	-2.26415
LOC681325	681325	0.463516	10.1591	2.64739	0.0247613	0.0923657	-3.7478
Camk1	171503	0.461334	9.15033	2.889	0.0164117	0.0694393	-3.34732
Chd3	303241	0.4611	7.70758	3.29264	0.00830245	0.0429157	-2.67576
Scp2	25541	0.447813	8.59703	3.67642	0.00439811	0.0274376	-2.04355
LOC100910762	100910762	0.446889	8.9176	2.93994	0.0150517	0.0655659	-3.26256
Arhgap21	307178	0.446618	9.56098	2.6867	0.0231574	0.0877393	-3.6829
Svil	361256	0.44655	9.92024	3.95104	0.00281962	0.0204046	-1.59906
Znhit6	292160	0.442427	9.16254	2.97416	0.0142027	0.0627805	-3.20558
Aig1	292486	0.442268	8.42683	2.82869	0.0181841	0.0743894	-3.44758
Fam76a	362618	0.441561	7.55726	2.98743	0.0138866	0.0617785	-3.18348
Lima1	300228	0.437466	9.99527	3.15596	0.0104447	0.0509558	-2.90288
Slc25a24	310791	0.436552	7.41071	3.56169	0.00530965	0.0310557	-2.23141
Tubb2a	498736	0.434018	9.36396	2.75838	0.0204959	0.0809031	-3.56426
Fads1	84575	0.432582	8.36784	2.81822	0.0185108	0.0752712	-3.46496
Nsfl1c	83809	0.431588	9.52553	3.83986	0.00337193	0.0230203	-1.77806
Sowahc	503306	0.431177	9.7095	4.17015	0.00199126	0.0157774	-1.25058
Alg9	367083	0.427482	9.26248	2.64503	0.0248612	0.0925792	-3.7517
Zbtb10	80338	0.426356	9.40707	2.73661	0.0212701	0.0833528	-3.60033
Gabarapl2	64670	0.422835	7.93427	2.76595	0.0202333	0.0808734	-3.55171
Rufy1	360521	0.421784	8.81418	3.41716	0.00674493	0.0370715	-2.46954
Smagp	300236	0.419108	8.57099	2.96023	0.0145421	0.0637797	-3.22877
Pgap1	316400	0.418372	10.275	2.69339	0.0228949	0.0870488	-3.67184
Pex19	289233	0.416569	8.27087	3.0096	0.0133746	0.0601166	-3.14656
Tcp1	24818	0.414964	9.43301	2.83937	0.0178567	0.0737014	-3.42984
Jagn1	502872	0.400352	9.48978	3.07051	0.0120648	0.0559192	-3.04513
Gpr18	679957	0.393338	10.5615	2.60351	0.0266835	0.0965498	-3.82009
Homer1	29546	0.393216	10.1924	3.67396	0.00441589	0.0274696	-2.04757
Vnn1	29142	0.381461	9.59863	3.04911	0.0125094	0.0571834	-3.08076
Zdhhc17	366889	0.380571	9.25123	2.63805	0.0251587	0.0932073	-3.76321
Flna	293860	0.369204	10.3583	2.93921	0.0150702	0.0655659	-3.26377
Alox5	25290	0.36571	11.0578	2.77395	0.0199596	0.0801797	-3.53844
Sgk3	171498	0.364075	9.51123	3.15427	0.0104744	0.0509864	-2.90569
Cwc27	361887	0.362731	9.41445	3.56258	0.00530185	0.0310557	-2.22994
Sdad1	289504	0.356168	8.30707	2.89642	0.0162061	0.0691228	-3.33498
Cndp1	307212	0.352676	10.3072	2.87933	0.0166838	0.0701946	-3.36341
Inadl	140581	0.348909	7.66279	3.23984	0.0090707	0.0457749	-2.76342
Ccdc126	500117	0.348591	6.69813	2.75266	0.0206965	0.0815299	-3.57374
Pnn	368070	0.347713	10.203	2.73155	0.021454	0.0836206	-3.6087
Fam3c	312159	0.345884	10.7135	2.61732	0.026063	0.0948632	-3.79736
Themis2	500561	0.329826	8.89949	2.6168	0.0260863	0.0948632	-3.79822
Mboat1	498741	0.328674	10.1132	2.96278	0.0144793	0.0637032	-3.22452
Nr2c1	252924	0.326015	8.57272	2.69649	0.0227744	0.086895	-3.66672
Pygl	64035	0.325116	11.389	2.62527	0.0257123	0.0945788	-3.78426
Abhd5	316122	0.320489	11.2262	2.8167	0.0185587	0.0753103	-3.46749
Sfr1	294030	0.319587	10.5053	2.66286	0.0241172	0.0904292	-3.72227
Abcd2	84356	0.318098	10.7548	2.7703	0.0200839	0.0804466	-3.54448
Scamp1	29521	0.312343	8.96498	3.09167	0.0116412	0.0544677	-3.0099
Ncl	25135	0.30154	11.4283	3.14682	0.0106069	0.0514007	-2.9181
Frrs1	310810	0.281308	10.6222	2.68767	0.0231194	0.0877393	-3.6813
LOC100360846	100360846	0.278015	9.67959	2.69798	0.0227168	0.0868276	-3.66426
Hnrnpul2	309197	0.259032	10.0828	2.60064	0.0268145	0.0967729	-3.82482
Sgk1	29517	-0.277855	10.9678	-2.6216	0.0258737	0.0946236	-3.79031
Ptcd3	500199	-0.307812	8.92469	-2.63825	0.02515	0.0932073	-3.76287
Sptbn1	305614	-0.315943	8.99734	-2.76029	0.0204293	0.0809031	-3.56109
Ccdc50	288022	-0.322291	10.4002	-2.70999	0.0222566	0.0855204	-3.64439
Zfp958	100302405	-0.324329	9.24504	-2.59325	0.027154	0.0974402	-3.83697
Fkbp3	299104	-0.377076	8.94307	-3.12241	0.0110525	0.0528525	-2.95873
Trem3	367215	-0.386212	9.91483	-2.76159	0.0203841	0.0809029	-3.55893
Parp9	303905	-0.395464	10.0368	-2.83387	0.0180245	0.0741119	-3.43897
Frg1	686103	-0.396901	9.47908	-2.6169	0.0260817	0.0948632	-3.79805
Ifi44	310969	-0.413263	9.06901	-2.7386	0.021198	0.0832205	-3.59703
LOC100911953	100911953	-0.421	10.9365	-3.16399	0.0103043	0.0503843	-2.88952
Ifih1	499801	-0.423162	8.83958	-2.87619	0.016773	0.0702976	-3.36863
Fam107b	498796	-0.42341	8.10929	-2.89113	0.0163524	0.0694393	-3.34378
Cpd	25306	-0.426547	8.90982	-2.76339	0.0203216	0.0808734	-3.55594
Skil	114208	-0.461358	10.1161	-2.62124	0.0258896	0.0946236	-3.79091
LOC100909892	100909892	-0.467705	9.20016	-2.71479	0.0220752	0.084974	-3.63644
Nlrp1a	360557	-0.474126	9.22604	-3.40728	0.00685662	0.037307	-2.48586
Dhx36	310461	-0.475627	8.67257	-3.30775	0.0080951	0.0419438	-2.65068
Zfp36	79426	-0.475924	7.14934	-3.12447	0.0110142	0.0527855	-2.9553
Hist1h2bk	680312	-0.478842	7.97454	-3.99683	0.00262059	0.0194174	-1.52577
Top2b	361100	-0.484562	9.59355	-3.19318	0.00981039	0.0482956	-2.84097
Hist1h4b	64627	-0.492862	8.95311	-2.88345	0.0165672	0.0698394	-3.35655
Ddx58	297989	-0.519231	9.1345	-3.46532	0.00622662	0.0352031	-2.39003
Lpar6	691774	-0.523569	10.1634	-2.75171	0.0207299	0.0815299	-3.5753
Gna13	303634	-0.527773	10.1493	-3.4501	0.00638578	0.0356369	-2.41514
Ogt	26295	-0.534616	9.74456	-3.03495	0.0128127	0.058438	-3.10435
Atp8b4	311396	-0.542639	8.95561	-3.31296	0.00802481	0.0416791	-2.64204
P2ry13	310444	-0.54375	8.22249	-3.32047	0.00792475	0.0413072	-2.62959
Slc16a6	303772	-0.546251	6.21362	-2.72716	0.0216151	0.0840973	-3.61597
Cd180	294706	-0.553019	9.64017	-3.09812	0.0115151	0.0541108	-2.99916
Ccl3	25542	-0.557776	11.0708	-2.99347	0.0137453	0.0614951	-3.17343
Ppp3cc	171378	-0.566006	8.23508	-3.4406	0.00648726	0.0359281	-2.43081
Sub1	192269	-0.57925	10.0303	-5.63856	0.000230232	0.00511743	0.908868
Stat1	25124	-0.589151	9.69207	-4.22315	0.00183232	0.0151254	-1.16719
Bcl6	303836	-0.589375	8.17352	-2.73254	0.021418	0.0836206	-3.60707
Ms4a6a	361735	-0.592995	9.86121	-4.42428	0.00134104	0.0121753	-0.854156
Adat2	361453	-0.596289	8.45441	-3.37546	0.00722977	0.0384825	-2.5385
Btg1	29618	-0.609165	10.6259	-3.2726	0.00858584	0.0442752	-2.70902
Fchsd2	308864	-0.611198	8.78558	-3.58571	0.00510375	0.0304118	-2.19199
Gla	363494	-0.613136	8.16442	-2.88798	0.0164403	0.0694393	-3.34902
RGD1309621	316982	-0.613598	10.2395	-3.51568	0.00572851	0.032901	-2.30704
Gbp2	171164	-0.620908	10.0835	-3.41407	0.00677966	0.0371683	-2.47464
Malt1	307366	-0.626841	8.75856	-3.70064	0.0042275	0.0266026	-2.00405
Dgka	140866	-0.630452	8.04086	-3.50075	0.00587175	0.0334582	-2.33163
Unc93b1	361689	-0.63119	7.7505	-2.66987	0.0238311	0.089666	-3.71071
Olr23	293085	-0.636755	3.31828	-2.88859	0.0164231	0.0694393	-3.348
Lyrm5	100361188	-0.640898	7.51285	-4.70192	0.000879784	0.00967133	-0.431409
Rnf213	303735	-0.641653	8.2302	-4.52975	0.00114114	0.0113643	-0.692255
Zc3h12c	315658	-0.65155	7.17708	-2.76399	0.0203011	0.0808734	-3.55496
LOC100360017	100360017	-0.655576	7.73391	-5.04531	0.000530389	0.00738125	0.0756129
Tes	500040	-0.656147	8.92442	-6.22416	0.000105985	0.00389988	1.67827
Plbd1	297694	-0.661171	8.83417	-3.98542	0.00266877	0.019574	-1.54401
Bst1	81506	-0.666005	9.9599	-2.93715	0.015123	0.0656639	-3.2672
Lgals3bp	245955	-0.678579	6.64745	-2.76288	0.0203394	0.0808734	-3.5568
Mgmt	25332	-0.682029	6.28812	-2.66381	0.0240785	0.0904292	-3.72072
Tp53inp1	297822	-0.68491	9.03931	-2.7176	0.0219699	0.0847186	-3.63179
Psmb9	24967	-0.685232	8.76463	-3.62103	0.0048159	0.0292866	-2.1341
RGD1563091	500011	-0.690895	10.712	-5.09185	0.000495877	0.00737362	0.142949
Aim2	304987	-0.696403	9.49223	-2.63011	0.0255015	0.0939963	-3.7763
Nfkbia	25493	-0.717755	9.58495	-3.58461	0.005113	0.0304118	-2.19379
Ugcg	83626	-0.723198	9.43475	-4.80892	0.000750073	0.00874374	-0.271515
Arhgap6	100363276	-0.72795	6.00066	-2.81811	0.0185144	0.0752712	-3.46515
Inpp1	316376	-0.736469	7.85762	-3.70155	0.00422118	0.0266026	-2.00255
Pld4	362792	-0.738274	7.15518	-3.64026	0.0046664	0.0285374	-2.10264
Fas	246097	-0.739768	8.03808	-3.18771	0.00990116	0.0486321	-2.85008
Setdb2	100361710	-0.745962	8.02448	-4.25677	0.00173849	0.0145725	-1.11448
Nampt	297508	-0.748377	9.49123	-4.46559	0.00125865	0.0118806	-0.790557
Rnaset2	292306	-0.748498	10.1366	-5.31657	0.000359902	0.00645741	0.463367
Kti12	685656	-0.757456	4.73357	-2.5904	0.0272859	0.097591	-3.84165
Ifitm2	114709	-0.761733	10.3407	-4.16417	0.00201008	0.0158687	-1.26001
Lgals1	56646	-0.776551	8.27185	-3.7141	0.00413563	0.0262342	-1.9821
Tmem176b	171411	-0.777532	10.5079	-2.82857	0.0181876	0.0743894	-3.44777
Il18bp	84388	-0.785656	7.78712	-3.9416	0.00286259	0.0205784	-1.6142
Krtap4-3	501725	-0.79936	4.35087	-3.34857	0.00756139	0.0398441	-2.58302
Pstpip1	300732	-0.804522	7.82941	-3.69135	0.00429211	0.0269311	-2.01919
Cxcl16	497942	-0.80459	9.68296	-3.95409	0.00280589	0.0203732	-1.59417
Gpr65	299242	-0.805601	10.0208	-3.01207	0.0133189	0.0599905	-3.14246
Rab27a	50645	-0.806098	8.4243	-5.15863	0.000450491	0.00711933	0.238976
Mettl20	316976	-0.806741	7.22342	-3.5859	0.00510217	0.0304118	-2.19168
Cd97	361383	-0.807466	9.95155	-4.77717	0.000786297	0.00898448	-0.318787
Oasl2	304549	-0.810058	9.6508	-5.9271	0.000156184	0.00466937	1.29449
Slfn3	114247	-0.814017	10.4751	-2.57831	0.0278538	0.0991323	-3.86152
Rarres1	310486	-0.815317	8.24493	-4.14218	0.00208091	0.0163093	-1.29473
Nsmaf	353233	-0.823057	8.16521	-3.58496	0.00511007	0.0304118	-2.19322
Ngfrap1	117089	-0.830882	9.04702	-3.47357	0.00614201	0.0349066	-2.37642
Xdh	497811	-0.8504	8.20497	-2.66183	0.0241596	0.0904319	-3.72397
Dennd1c	363326	-0.851422	7.55877	-3.04902	0.0125113	0.0571834	-3.08092
Il7r	294797	-0.854601	7.84167	-3.12929	0.010925	0.0524739	-2.94728
Phactr2	308291	-0.856504	7.01374	-5.2443	0.000398661	0.00678874	0.361177
Hexb	294673	-0.859195	7.80224	-5.22373	0.000410495	0.00687924	0.331937
Emr1	316137	-0.859619	5.12589	-2.59071	0.0272718	0.097591	-3.84115
Casp8	64044	-0.862334	8.42538	-4.83037	0.00072661	0.00871531	-0.239664
Tmem243	499990	-0.866539	8.76985	-3.79647	0.00361725	0.0238694	-1.84828
Traf3ip3	360900	-0.877935	7.86435	-4.0363	0.00246086	0.0184225	-1.46277
Oas1b	246268	-0.884447	5.47133	-3.07099	0.0120551	0.0559192	-3.04433
Gem	297902	-0.885932	8.13581	-4.32071	0.00157378	0.0134514	-1.01466
Mllt3	114510	-0.891771	8.43083	-4.95227	0.000607323	0.00794276	-0.0600041
Oas1a	192281	-0.896043	7.21101	-2.59657	0.0270007	0.0970506	-3.83151
Arhgap26	307459	-0.902735	8.7205	-4.66491	0.000930046	0.0100454	-0.487115
Mmp8	63849	-0.904705	7.89439	-2.6722	0.0237366	0.0894655	-3.70685
Tlr2	310553	-0.924905	7.84586	-4.24184	0.00177951	0.014802	-1.13787
Cd14	60350	-0.94113	8.90843	-2.92964	0.015317	0.0662948	-3.2797
Bcl2	24224	-0.954198	7.30398	-3.23735	0.00910859	0.0457749	-2.76755
Pltp	296371	-0.955244	8.51288	-2.82074	0.0184318	0.0752168	-3.46079
Cx3cr1	171056	-0.964034	6.36672	-3.17548	0.010107	0.0495313	-2.87042
Mpeg1	64552	-0.96466	10.5238	-8.20355	1.05326e-05	0.00310133	3.91794
Ifi44l	310968	-0.969803	8.28925	-5.94865	0.000151792	0.00466937	1.32278
Mylpf	24584	-0.970333	6.67707	-3.86714	0.00322665	0.0223091	-1.73401
Herc6	362376	-0.978509	9.47658	-4.98353	0.000580227	0.00777576	-0.0142978
Mid2	363502	-0.980065	6.05652	-3.3409	0.00765878	0.0401972	-2.59572
Tnip3	689756	-0.991069	7.3153	-4.58766	0.00104506	0.0106112	-0.604041
Cxcr4	60628	-0.994115	9.07025	-3.94432	0.00285017	0.0205572	-1.60985
Mthfd2	680308	-0.996635	8.25883	-3.47168	0.00616127	0.0349246	-2.37953
RT1-T24-4	414784	-1.00433	5.56917	-2.86573	0.0170739	0.0712835	-3.38602
Prdm1	309871	-1.00907	6.65633	-4.36567	0.00146789	0.012902	-0.944808
Ctsl	25697	-1.02038	8.3745	-5.60685	0.000240432	0.00511743	0.865708
Galnt3	366061	-1.02337	7.32752	-3.56661	0.00526679	0.0310557	-2.22333
Plk2	83722	-1.02913	8.42424	-3.78305	0.00369684	0.0242472	-1.87004
Cd300a	501736	-1.03267	6.2675	-3.86235	0.0032517	0.0224109	-1.74175
St3gal6	304023	-1.04304	7.14818	-2.75845	0.0204933	0.0809031	-3.56413
Phemx	365390	-1.04696	6.23852	-2.99565	0.0136945	0.0614271	-3.16979
Atp1b1	25650	-1.0492	8.07736	-3.25756	0.00880498	0.0447672	-2.73398
Traf1	687813	-1.05853	6.99335	-3.57767	0.00517171	0.0305934	-2.20517
Gbp5	362050	-1.07348	8.39601	-4.32116	0.00157267	0.0134514	-1.01395
2006-09-01	691335	-1.07475	7.48783	-4.03646	0.00246023	0.0184225	-1.46252
Rabgap1l	304914	-1.08992	8.90099	-4.07817	0.00230254	0.0175397	-1.39615
Pram1	362848	-1.09102	7.56416	-6.06486	0.000130289	0.00437098	1.47412
Msi2	360596	-1.09207	6.90171	-3.77526	0.00374384	0.0244816	-1.88267
Mst4	317589	-1.09279	6.79034	-4.94629	0.000612656	0.00796452	-0.0687599
Ifit2	294091	-1.09754	8.41891	-3.91385	0.00299296	0.0212344	-1.65878
Slc38a1	170567	-1.09929	8.05346	-6.03831	0.000134894	0.00437098	1.43973
Stx11	292483	-1.10582	6.24731	-6.29981	9.61977e-05	0.00376126	1.7739
Igtp	303163	-1.11652	9.0605	-5.84527	0.000174152	0.00478325	1.18642
Tmem176a	297077	-1.1203	9.18047	-3.27103	0.00860834	0.044286	-2.71161
Cdkn1a	114851	-1.16508	6.56335	-3.07961	0.0118808	0.0553502	-3.02998
Prkca	24680	-1.1671	6.40589	-4.21344	0.00186041	0.015184	-1.18244
Mvb12b	362118	-1.17035	5.00969	-6.38576	8.62494e-05	0.00376126	1.88151
Hist1h2bh	306945	-1.17298	8.52408	-5.20205	0.000423379	0.00687924	0.301043
Samhd1	311580	-1.17554	8.9353	-5.13972	0.000462871	0.00717781	0.21186
Fam55b	500991	-1.17622	8.02603	-3.14716	0.0106007	0.0514007	-2.91753
Cd200	24560	-1.17801	6.99839	-3.12011	0.0110954	0.0529041	-2.96255
Map4k1	292763	-1.18019	6.14888	-3.32984	0.00780166	0.040813	-2.61406
RT1-S3	294228	-1.18829	8.26055	-6.92637	4.43431e-05	0.00320896	2.53382
Usp18	312688	-1.18838	8.64805	-6.74946	5.49093e-05	0.00350108	2.32495
Il2rg	140924	-1.19332	10.0942	-3.88494	0.00313541	0.0218215	-1.70531
Slfn5	303377	-1.20099	8.85048	-5.67611	0.000218752	0.00510656	0.959776
Cdh17	117048	-1.21433	6.90262	-2.8351	0.0179868	0.0740975	-3.43693
Tcf7	363595	-1.22854	7.35727	-5.6282	0.000233513	0.00511743	0.894784
Irgm	303090	-1.23833	8.37583	-6.14289	0.000117707	0.0042394	1.5746
Mta3	100362346	-1.24016	7.52948	-3.42476	0.00666022	0.0366988	-2.45697
Ifitm3	361673	-1.24463	8.85741	-3.6405	0.00466457	0.0285374	-2.10225
Ltb	361795	-1.24724	6.57559	-7.0565	3.79831e-05	0.00313913	2.68467
Ly86	291359	-1.25661	9.22206	-4.44334	0.00130233	0.0120828	-0.824777
Slamf6	498287	-1.25731	8.45654	-4.49857	0.00119672	0.0115299	-0.739952
Tas2r140	689869	-1.26524	5.07323	-2.60464	0.0266322	0.096525	-3.81823
Hmgn3	113990	-1.27005	7.82412	-3.11328	0.0112241	0.0530884	-2.97393
St6gal1	25197	-1.27303	6.41507	-3.45021	0.00638458	0.0356369	-2.41495
Akap17b	313434	-1.27904	6.58634	-3.90393	0.00304107	0.0214624	-1.67474
Egr1	24330	-1.27972	8.2837	-3.1304	0.0109046	0.0524739	-2.94543
Gramd3	307288	-1.28167	6.1599	-3.02491	0.0130324	0.0589446	-3.12107
Slc4a7	117955	-1.2821	8.58909	-4.90922	0.000646871	0.00815238	-0.123193
Lax1	498232	-1.28505	6.25325	-3.88464	0.00313696	0.0218215	-1.7058
Zdhhc18	362613	-1.295	6.85208	-5.5964	0.000243899	0.00514082	0.85145
Ttc39c	686179	-1.30595	6.8968	-3.77287	0.00375845	0.0245033	-1.88656
Lilrb4	292594	-1.31127	10.8115	-5.50712	0.000275806	0.00559603	0.72894
Tspan13	366602	-1.33854	8.48976	-4.75914	0.000807692	0.00903866	-0.345697
Nudt4	94267	-1.34747	7.84784	-3.11663	0.0111608	0.0529041	-2.96834
Irf1	24508	-1.35569	8.70685	-5.62498	0.000234543	0.00511743	0.8904
LOC100912312	100912312	-1.37127	8.06859	-4.03044	0.00248389	0.018531	-1.47211
Dse	365583	-1.37283	7.16699	-7.12469	3.50512e-05	0.00313913	2.76279
Arid5b	309728	-1.37559	7.83022	-6.01457	0.000139162	0.00444295	1.40888
Nedd4	25489	-1.37758	7.03197	-4.65021	0.000950851	0.0101191	-0.5093
Pitpnc1	498015	-1.38199	7.83195	-4.42965	0.00133002	0.0121753	-0.845874
LOC690012	690012	-1.38911	6.23042	-3.68915	0.00430757	0.0269503	-2.02278
Rora	300807	-1.39147	9.36266	-4.60069	0.00102464	0.0105426	-0.584251
2001-09-01	293507	-1.39169	7.5957	-3.54663	0.00544318	0.0315966	-2.25615
Fcar	365183	-1.39269	5.38718	-3.14139	0.0107043	0.0517571	-2.92713
RGD1562462	289245	-1.39751	6.87807	-5.07752	0.000506247	0.00738125	0.122239
Pcp4	25510	-1.40627	5.42486	-3.66629	0.0044716	0.0277367	-2.06009
Cd69	29187	-1.40878	9.05962	-3.39581	0.00698879	0.0376493	-2.50483
Samd9l	500015	-1.411	6.40186	-3.83253	0.00341208	0.0231488	-1.7899
Irgm2	100362733	-1.42231	8.02957	-5.65149	0.000226209	0.00511743	0.926415
Ccrl2	316019	-1.42848	5.86071	-4.10524	0.00220591	0.0169224	-1.35319
Tnfrsf26	361685	-1.4312	7.98408	-4.56442	0.00108254	0.0108304	-0.639381
Cxcl9	246759	-1.46169	9.1619	-4.8538	0.000701874	0.00856594	-0.204956
Cfi	79126	-1.46644	5.04975	-2.72069	0.0218546	0.0845625	-3.62668
Nipal1	289594	-1.46683	6.03098	-4.32088	0.00157337	0.0134514	-1.0144
Raph1	363239	-1.47301	6.10283	-2.79266	0.0193337	0.0781628	-3.50739
Gzmm	29252	-1.47668	5.94793	-4.43397	0.00132121	0.012154	-0.839212
Olr630	405947	-1.48772	2.66258	-2.72119	0.021836	0.0845625	-3.62586
LOC503090	503090	-1.50238	3.3936	-2.69379	0.0228796	0.0870488	-3.67119
Ctse	25424	-1.50717	7.12163	-3.59804	0.00500132	0.0300772	-2.17177
Cp	24268	-1.52277	6.62874	-3.20238	0.00965979	0.0479895	-2.82568
Acap1	287443	-1.55067	6.97727	-4.57082	0.00107208	0.0107754	-0.62964
Irf7	293624	-1.5597	6.51839	-5.36896	0.000334338	0.00615125	0.536941
Lck	313050	-1.56306	7.08153	-6.43442	8.11149e-05	0.00376126	1.94194
Nlrc5	291861	-1.56359	6.26136	-6.74441	5.52488e-05	0.00350108	2.31892
Ctla2a	498690	-1.57972	8.50683	-8.09628	1.18051e-05	0.00310133	3.8096
S1pr1	29733	-1.58209	6.14999	-4.17978	0.00196133	0.0156085	-1.2354
RGD1563888	360692	-1.59609	8.90625	-5.39397	0.000322824	0.00606212	0.571921
LOC100911086	100911086	-1.60805	7.29314	-6.42593	8.19862e-05	0.00376126	1.93142
Ccdc125	499518	-1.61429	5.85614	-4.98482	0.00057913	0.00777576	-0.0124036
Ccl17	117518	-1.61765	7.34371	-2.90129	0.0160725	0.0686884	-3.32687
Nr4a2	54278	-1.62119	7.36296	-4.191	0.00192705	0.0154949	-1.21772
Lat	81511	-1.62222	7.95762	-4.0687	0.00233738	0.0177429	-1.4112
LOC100359993	100359993	-1.62245	3.48151	-3.56035	0.00532138	0.0310557	-2.23361
Timd4	497891	-1.62435	6.04228	-3.45585	0.0063251	0.0354826	-2.40564
Cd300ld	100361633	-1.64483	6.30333	-3.60559	0.00493961	0.0297886	-2.15939
Ddx60	100360801	-1.65436	7.09858	-7.0333	3.90403e-05	0.00313913	2.65795
Igha	314487	-1.6653	6.33798	-3.11695	0.0111547	0.0529041	-2.96781
Icos	64545	-1.66578	8.96975	-5.76444	0.000194102	0.00492674	1.07868
Rnf125	361296	-1.6669	7.15936	-7.61422	1.99994e-05	0.00310133	3.30534
Clec9a	502901	-1.6753	7.56966	-6.32584	9.30604e-05	0.00376126	1.8066
RGD1563231	502832	-1.69149	3.44234	-3.36196	0.00739429	0.0390584	-2.56084
Trib2	313974	-1.69621	5.80644	-4.31109	0.00159747	0.0135473	-1.02964
Hopx	171160	-1.70591	9.25117	-4.94048	0.000617893	0.0079848	-0.0772863
LOC689230	689230	-1.70676	5.00466	-2.87722	0.0167435	0.0702976	-3.36691
Ms4a4a	361734	-1.7259	5.65655	-3.45654	0.00631793	0.0354826	-2.40451
LOC100363000	100363000	-1.73198	6.82044	-2.91743	0.0156378	0.0672272	-3.30001
Gpr183	679975	-1.74041	8.34921	-4.61382	0.0010045	0.0104343	-0.56434
Mx1	24575	-1.74306	8.22469	-5.73499	0.000201971	0.00492674	1.03916
Chi3l1	89824	-1.74579	6.76349	-4.69824	0.00088466	0.00967133	-0.436951
Cd93	84398	-1.7469	6.08968	-5.83089	0.000177534	0.00478325	1.16732
Csf3r	298518	-1.75333	6.52312	-4.97337	0.000588883	0.00780652	-0.0291262
Mir21	100314000	-1.76184	7.63855	-7.24826	3.03446e-05	0.00313913	2.90274
F2r	25439	-1.78436	6.25941	-5.08586	0.000500188	0.00738125	0.134287
Mmp12	117033	-1.78523	8.63309	-2.63205	0.025417	0.0939963	-3.77309
Slc7a11	310392	-1.7881	6.28119	-3.08936	0.0116867	0.0545629	-3.01375
Ifi27l2b	299269	-1.79536	8.50217	-7.32696	2.77072e-05	0.00313913	2.99081
LOC689757	689757	-1.80844	5.24192	-3.1385	0.0107566	0.0518948	-2.93195
Klra22	24933	-1.81496	4.45674	-3.74615	0.00392525	0.025287	-1.92995
Tspan2	64521	-1.82746	6.78011	-2.77334	0.0199803	0.0801797	-3.53945
MGC105567	498873	-1.83822	7.24218	-7.7999	1.62771e-05	0.00310133	3.503
Plxnc1	362873	-1.83986	6.41436	-3.45753	0.00630758	0.0354826	-2.40288
RGD1309104	289084	-1.84373	8.70623	-5.07038	0.000511497	0.00738125	0.111913
Camk4	25050	-1.84922	5.90099	-4.45357	0.00128205	0.0119971	-0.809033
Dpp4	25253	-1.85581	5.20521	-4.96824	0.00059331	0.00780652	-0.0366265
Cd86	56822	-1.86627	8.53328	-5.87885	0.000166522	0.00478325	1.23089
Il23r	689932	-1.86698	5.77276	-2.58213	0.027673	0.0986504	-3.85524
Smco4	363020	-1.87135	5.34196	-6.27929	9.87524e-05	0.00376126	1.74804
Rsad2	65190	-1.88018	5.68971	-4.52166	0.0011553	0.0114528	-0.704623
Dclk1	83825	-1.88573	5.69372	-4.11834	0.00216072	0.0166937	-1.33245
Trim30	499223	-1.89762	7.30856	-4.47195	0.00124645	0.0118168	-0.780786
Clec10a	64195	-1.90039	6.62598	-4.75982	0.000806872	0.00903866	-0.344679
Cd4	24932	-1.90224	7.04701	-4.85337	0.00070232	0.00856594	-0.205592
Itgb7	25713	-1.91325	6.55848	-5.72614	0.000204405	0.00492885	1.02726
Tmem173	498840	-1.91377	7.1277	-5.3999	0.000320155	0.00606212	0.580207
LOC100911317	100911317	-1.96159	4.89907	-3.51164	0.00576696	0.0330345	-2.3137
Tgfbi	116487	-1.97229	5.88944	-4.80835	0.000750711	0.00874374	-0.272366
Cldn10	290485	-1.97839	5.59076	-4.90854	0.00064752	0.00815238	-0.124198
RGD1566307	308350	-1.99459	6.80311	-8.76663	5.89467e-06	0.00310133	4.46471
Ccl4	116637	-2.00658	8.93933	-5.86614	0.000169367	0.00478325	1.21408
Cldn1	65129	-2.00779	5.40245	-4.00324	0.00259393	0.0192857	-1.51552
Tnfrsf18	500598	-2.02625	5.46105	-8.28279	9.68865e-06	0.00310133	3.99709
Ralgps2	304887	-2.03417	6.70451	-4.36865	0.00146113	0.0128948	-0.940177
Siglech	361584	-2.04371	5.47511	-3.73131	0.00402125	0.0256016	-1.95409
Ubd	29168	-2.04405	5.48693	-3.83331	0.00340783	0.0231488	-1.78865
Ptafr	58949	-2.0645	7.15456	-4.0502	0.00240706	0.0182081	-1.44063
Nebl	307189	-2.07503	5.60628	-4.24823	0.00176183	0.0147113	-1.12785
Il1b	24494	-2.08598	8.47473	-4.43426	0.00132063	0.012154	-0.838771
Cd247	25300	-2.10611	6.23957	-4.40661	0.00137802	0.0123574	-0.881436
Zap70	301348	-2.11332	6.01617	-7.14815	3.40998e-05	0.00313913	2.78952
LOC500180	500180	-2.12925	5.88744	-2.8595	0.0172556	0.0717661	-3.39637
Ccl2	24770	-2.14349	9.97841	-2.9898	0.013831	0.0616574	-3.17954
Il17a	301289	-2.14445	4.76886	-4.50029	0.00119359	0.0115299	-0.73732
Srsf12	297962	-2.14478	6.6633	-6.31192	9.47248e-05	0.00376126	1.78912
Olr300	293599	-2.14717	5.53853	-5.01708	0.000552573	0.00754488	0.034596
Gcsam	685692	-2.15241	4.8272	-2.92073	0.0155505	0.0671176	-3.29453
Slamf9	289235	-2.16374	7.81928	-4.20241	0.00189286	0.0153335	-1.19978
Zbp1	171091	-2.16681	6.54908	-6.38353	8.64933e-05	0.00376126	1.87873
Clic2	294141	-2.16691	6.41974	-3.01516	0.0132494	0.0598016	-3.13732
Il21	365769	-2.17705	4.40271	-3.34038	0.00766542	0.0401972	-2.59658
Flt3	140635	-2.17747	6.33124	-5.75261	0.000197225	0.00492674	1.06281
Vpreb2	363830	-2.22993	2.31584	-4.17932	0.00196275	0.0156085	-1.23613
RGD1563602	502819	-2.25433	4.87599	-4.4219	0.00134596	0.0121753	-0.857827
RT1-Bb	309622	-2.25784	6.65046	-5.4203	0.000311162	0.00602572	0.608641
Fcgr2b	289211	-2.25823	9.78557	-4.40419	0.00138316	0.0123574	-0.885173
C3	24232	-2.27293	6.38895	-6.30529	9.55282e-05	0.00376126	1.78079
Treml2	680844	-2.27794	6.47488	-4.23774	0.00179097	0.0148405	-1.1443
Rgs16	360857	-2.29201	5.92306	-3.88284	0.00314608	0.0218215	-1.70871
RGD1566243	500992	-2.30197	5.55949	-3.8955	0.00308257	0.0216578	-1.6883
Ptprcap	499300	-2.31594	6.60154	-4.08532	0.0022766	0.0174032	-1.3848
Ahr	25690	-2.33775	7.18765	-3.04937	0.0125039	0.0571834	-3.08033
Ly6e	362934	-2.33854	7.2594	-5.47665	0.000287695	0.00578321	0.68686
LOC691670	691670	-2.35175	5.26024	-4.49664	0.00120025	0.0115299	-0.742907
Cd207	502852	-2.37874	5.78239	-2.95084	0.0147758	0.0645438	-3.24442
Faslg	25385	-2.38929	5.562	-6.11241	0.000122458	0.004287	1.53546
MGC105649	302884	-2.39107	9.75537	-5.98728	0.000144246	0.00453853	1.37332
S100a8	116547	-2.39485	7.38921	-4.62982	0.000980522	0.0102342	-0.540113
Tlr10	305355	-2.41016	5.24718	-7.46383	2.36941e-05	0.00313913	3.14202
Ctsll3	498691	-2.418	5.18852	-2.62449	0.0257467	0.0945788	-3.78556
Blnk	499356	-2.41876	6.50354	-4.64349	0.000960529	0.0101722	-0.519455
Itga2	170921	-2.42713	5.93202	-4.63599	0.000971448	0.0102342	-0.53079
Cxcl13	498335	-2.43183	4.77842	-4.50859	0.00117855	0.0115253	-0.724602
Klri2	503650	-2.44263	4.88815	-2.61503	0.0261651	0.0949906	-3.80114
Tnfsf10	246775	-2.44314	5.18508	-4.79937	0.000760776	0.00874374	-0.285714
Slamf7	364049	-2.44642	6.53772	-4.47481	0.001241	0.0118167	-0.776395
Slc9a9	363115	-2.45794	6.56034	-4.44546	0.00129811	0.0120828	-0.821523
St8sia4	116696	-2.46296	7.64674	-6.04913	0.000132996	0.00437098	1.45376
Zeb1	25705	-2.47194	4.84543	-3.78608	0.00367867	0.0242012	-1.86512
Inpp4b	116699	-2.47263	6.60232	-4.59305	0.00103656	0.0106112	-0.595851
Saal1	687992	-2.47532	5.82493	-3.81524	0.00350887	0.0232248	-1.81787
Samd3	685940	-2.47606	5.62387	-4.48179	0.00122782	0.0117427	-0.765681
Cd8b	24931	-2.48332	6.03624	-5.82699	0.000178463	0.00478325	1.16214
MGC108823	307414	-2.49953	8.24987	-2.78853	0.0194701	0.0785681	-3.51425
Arhgap15	295635	-2.50441	7.3173	-5.44671	0.000299918	0.00586596	0.645361
Clec4d	362432	-2.51024	7.06461	-4.46127	0.001267	0.0119076	-0.79719
LOC100360581	100360581	-2.51523	5.82343	-5.05261	0.000524816	0.00738125	0.0861864
Eomes	316052	-2.51766	5.45183	-3.92694	0.00293074	0.0209297	-1.63775
Mef2c	499497	-2.5188	7.28779	-3.21476	0.00946084	0.0472172	-2.80509
LOC500166	500166	-2.53656	6.52559	-3.21853	0.00940118	0.0470276	-2.79884
Mx2	286918	-2.54003	7.35639	-7.62782	1.96974e-05	0.00310133	3.31997
Akt3	29414	-2.54284	6.69822	-3.71275	0.00414479	0.0262342	-1.98431
Ccr4	171054	-2.54452	4.91288	-3.3738	0.00724982	0.0384825	-2.54125
RT1-Db1	294270	-2.55664	7.92383	-3.02918	0.0129386	0.0588883	-3.11396
Ifit3	309526	-2.56434	8.40245	-6.57341	6.81823e-05	0.00361034	2.11269
Slfn1	688900	-2.57329	7.14183	-7.19952	3.21134e-05	0.00313913	2.84779
Fam134b	619558	-2.58156	5.82892	-5.41463	0.000313637	0.00602572	0.600735
Mir1224	100314125	-2.59688	4.7603	-5.00227	0.000564596	0.00766087	0.0130452
Mpa2l	305139	-2.60027	4.65288	-4.21353	0.00186013	0.015184	-1.18229
Tagap	308097	-2.63168	6.30074	-5.71078	0.000208697	0.00492885	1.00659
Birc3	78971	-2.64421	7.75091	-4.84957	0.000706273	0.00856603	-0.211217
Il10	25325	-2.64762	4.86096	-4.33243	0.00154543	0.0134205	-0.996429
Itgam	25021	-2.64775	7.76867	-5.09587	0.000493011	0.00737362	0.148748
Clec2d2	362445	-2.66234	8.78633	-5.20002	0.000424605	0.00687924	0.298152
Cd38	25668	-2.66504	7.81759	-4.90239	0.000653392	0.00815238	-0.133242
Txk	305311	-2.67083	5.79775	-3.98786	0.00265838	0.0195639	-1.5401
Rgs18	289076	-2.67326	7.25053	-3.52685	0.00562382	0.0324716	-2.28868
Fcrl3	680697	-2.71426	6.60882	-3.54757	0.0054347	0.0315966	-2.2546
Slc14a1	54301	-2.72474	5.29289	-6.42443	8.21409e-05	0.00376126	1.92957
Cmah	361245	-2.72488	7.24362	-3.39402	0.00700963	0.0376681	-2.50779
Cd2	497761	-2.75612	7.46417	-4.41486	0.00136061	0.0122568	-0.868687
Tlr1	305354	-2.75891	7.69873	-6.68348	5.95239e-05	0.00350108	2.24592
Clnk	295518	-2.76827	5.94037	-4.93607	0.000621894	0.00798895	-0.0837511
Ptgs2	29527	-2.77313	7.09573	-2.97938	0.0140774	0.0624991	-3.19689
Ccl7	287561	-2.77355	6.95859	-3.105	0.011382	0.0536017	-2.9877
Gimap5	246774	-2.79323	6.01715	-5.256	0.000392094	0.00678874	0.377776
Zcchc11	313481	-2.81312	7.3413	-4.30612	0.00160985	0.0135991	-1.03739
Lcn2	170496	-2.84877	7.14986	-4.49922	0.00119554	0.0115299	-0.738961
Cxcl10	245920	-2.8509	8.32937	-5.78729	0.000188225	0.00489716	1.10923
Ly9	289227	-2.8638	6.41253	-4.90324	0.000652577	0.00815238	-0.131991
Emb	114511	-2.86874	6.34054	-3.90315	0.00304488	0.0214624	-1.67599
Ncr1	117547	-2.88303	5.71888	-4.2195	0.00184283	0.0151545	-1.17292
Lgals9	25476	-2.88557	5.30393	-4.74181	0.000828838	0.00922773	-0.371605
Phf11	361051	-2.89599	8.37358	-6.05395	0.00013216	0.00437098	1.46001
Antxr2	305633	-2.9011	7.99614	-6.1003	0.000124404	0.004287	1.51987
Serpinb9	361241	-2.91705	7.87597	-8.35995	8.93717e-06	0.00310133	4.07346
Bank1	365948	-2.91918	6.11684	-2.99257	0.0137663	0.0614951	-3.17493
Amica1	315610	-2.9397	5.84205	-6.77086	5.34974e-05	0.00350108	2.35045
Cst7	296257	-2.95128	8.65999	-5.11115	0.000482279	0.00732188	0.170768
Skap1	286975	-2.98815	5.60602	-5.31999	0.000358169	0.00645741	0.468187
Nkg7	171062	-3.00047	7.51038	-5.61711	0.000237081	0.00511743	0.879683
Prkcq	85420	-3.01488	6.9484	-5.66278	0.000222757	0.00511743	0.941723
Ikzf3	303511	-3.02584	6.71697	-4.65146	0.000949057	0.0101191	-0.507406
Cd74	25599	-3.07443	10.517	-3.81651	0.00350171	0.0232248	-1.81583
Pla2g16	24913	-3.0752	7.50301	-5.61331	0.000238316	0.00511743	0.874508
Fam49a	298890	-3.09343	6.98767	-5.44855	0.000299152	0.00586596	0.647913
Fam26f	294430	-3.1105	6.51402	-5.82742	0.000178359	0.00478325	1.16271
Milr1	59105	-3.11652	6.50487	-5.11525	0.000479445	0.00732188	0.176665
Cxcr2	29385	-3.16344	7.07172	-6.29074	9.7318e-05	0.00376126	1.76248
LOC100911056	100911056	-3.1652	5.37382	-5.24149	0.000400258	0.00678874	0.357182
Ets1	24356	-3.18749	7.51414	-5.73596	0.000201707	0.00492674	1.04047
Plscr2	315883	-3.18784	5.84029	-4.83891	0.000717493	0.00865377	-0.227011
LOC681290	681290	-3.21134	8.32921	-4.31645	0.00158422	0.0134876	-1.0213
Phf11b	364393	-3.21591	6.44325	-4.18031	0.00195969	0.0156085	-1.23456
LOC100911104	100911104	-3.22162	6.82178	-5.29171	0.000372757	0.00655913	0.42831
Isg15	298693	-3.22668	7.91195	-8.40856	8.49643e-06	0.00310133	4.12122
RT1-Ba	309621	-3.25538	9.18946	-3.36407	0.0073683	0.0390161	-2.55735
LOC499229	499229	-3.25994	7.96027	-7.44937	2.40867e-05	0.00313913	3.12616
Gpr174	302373	-3.26262	5.57828	-4.32467	0.00156414	0.0134514	-1.0085
Xcl1	171371	-3.27871	7.24026	-4.91725	0.000639288	0.00815238	-0.111382
RT1-Da	294269	-3.29427	10.1601	-3.73501	0.00399706	0.0255417	-1.94806
Kmo	59113	-3.32399	5.52846	-4.12801	0.00212795	0.0165583	-1.31713
Itm2a	317218	-3.32845	5.39444	-5.39157	0.000323909	0.00606212	0.568574
Cd226	307199	-3.32931	5.33938	-4.86069	0.000694776	0.00856594	-0.194771
Itga1	25118	-3.36119	5.59146	-6.94829	4.31958e-05	0.00320896	2.55939
Csf1	78965	-3.39203	6.64838	-5.78854	0.00018791	0.00489716	1.1109
Slamf1	498286	-3.39521	5.98425	-3.994	0.00263242	0.0194387	-1.53027
Gimap8	500112	-3.4065	6.21128	-4.65741	0.000940601	0.0101091	-0.498432
Rasgrp1	29434	-3.4214	6.50309	-5.06776	0.000513436	0.00738125	0.108126
Ccr6	308163	-3.45535	5.93631	-3.81786	0.00349403	0.0232248	-1.81363
Ifitm1	293618	-3.46627	10.316	-6.48989	7.56603e-05	0.00376126	2.01043
Gpr171	688737	-3.47193	7.16379	-4.76035	0.000806229	0.00903866	-0.34388
B3gnt5	116740	-3.49916	6.48602	-2.85373	0.0174259	0.0720603	-3.40597
Themis	498985	-3.56616	5.4577	-5.62459	0.000234669	0.00511743	0.889865
Il18r1	301365	-3.57307	6.86966	-4.76583	0.000799676	0.00903866	-0.335699
Satb1	316164	-3.57803	6.62906	-4.20785	0.00187678	0.0152602	-1.19122
Itk	363577	-3.60965	6.32269	-5.78235	0.00018948	0.00489716	1.10263
Igkv28	116471	-3.61951	6.28345	-3.96189	0.00277107	0.0202198	-1.58167
Ifit1lb	294090	-3.62707	7.70399	-5.8487	0.000173356	0.00478325	1.19097
Plac8	360914	-3.64595	8.35475	-5.93758	0.00015403	0.00466937	1.30826
Il2ra	25704	-3.67673	6.56377	-5.24647	0.000397434	0.00678874	0.364257
S100a9	94195	-3.73252	5.93206	-4.42255	0.00134462	0.0121753	-0.856828
Parp8	294762	-3.74202	7.62085	-5.12965	0.000469617	0.00723077	0.197386
Cd3e	315609	-3.74488	6.11016	-5.45051	0.000298336	0.00586596	0.650636
Cd7	303747	-3.7456	7.14495	-5.32607	0.000355114	0.00645741	0.476742
Apol3	315108	-3.76383	5.48566	-13.8939	8.77615e-08	0.00019053	8.12349
Ms4a4c	293746	-3.76603	7.668	-3.82103	0.00347616	0.0232248	-1.80851
Tarm1	499065	-3.79028	5.39556	-6.72639	5.64771e-05	0.00350108	2.29739
Pla2g7	301265	-3.79196	7.22696	-6.36163	8.89253e-05	0.00376126	1.8514
Ctsw	293676	-3.82447	7.29652	-6.35848	8.92814e-05	0.00376126	1.84747
Klrk1	24934	-3.84938	8.04585	-7.31853	2.79775e-05	0.00313913	2.98142
Sell	29259	-3.88944	7.74523	-5.0476	0.000528634	0.00738125	0.0789313
Cxcr3	84475	-3.93141	6.63728	-5.54411	0.000262073	0.00541868	0.779849
Ctla4	63835	-3.93978	6.77532	-5.15365	0.000453714	0.00711933	0.231846
Cd8a	24930	-3.99354	7.18199	-5.36923	0.000334211	0.00615125	0.537319
Clec4e	450223	-4.018	8.17075	-7.98373	1.33225e-05	0.00310133	3.69444
Il12rb2	171334	-4.05263	5.81936	-6.58534	6.7181e-05	0.00361034	2.12722
Ptpn22	295338	-4.0593	6.22443	-4.63217	0.000977051	0.0102342	-0.536558
Ms4a6c	690930	-4.07188	7.30127	-4.799	0.0007612	0.00874374	-0.286273
Irg1	306127	-4.09453	6.02923	-7.63527	1.95342e-05	0.00310133	3.32797
Cd40lg	84349	-4.11402	6.18211	-4.51553	0.00116615	0.0115077	-0.713994
Serpinb6b	364705	-4.11765	7.50657	-3.89192	0.0031004	0.0217128	-1.69408
Nos2	24599	-4.13624	5.57449	-4.8641	0.000691291	0.00856594	-0.189732
Prf1	50669	-4.14949	5.37442	-5.20658	0.000420648	0.00687924	0.307513
RGD1565356	500902	-4.17691	6.73377	-3.82815	0.00343637	0.0232248	-1.79699
Itgae	83577	-4.29402	6.9588	-4.66793	0.000925837	0.0100454	-0.482567
Cxcl11	305236	-4.2987	5.60388	-5.06317	0.000516856	0.00738125	0.101482
Cd28	25660	-4.33435	5.9773	-7.11325	3.55253e-05	0.00313913	2.74973
Atp2b4	29600	-4.36159	6.03364	-6.97866	4.16586e-05	0.00320896	2.59471
Fyb	499537	-4.41553	7.55344	-5.28816	0.000374635	0.00655913	0.423289
Il2rb	25746	-4.42157	6.70389	-5.55274	0.000258977	0.00540615	0.79169
Klra1	494194	-4.42468	5.75914	-5.3037	0.000366499	0.00652188	0.445223
Gimap9	493865	-4.43023	5.78341	-5.19104	0.000430081	0.00691633	0.285341
Stat4	367264	-4.44716	6.89456	-4.80959	0.000749335	0.00874374	-0.270528
Gimap4	286938	-4.46262	6.66452	-6.24231	0.000103542	0.00387568	1.7013
Cxcr6	100124593	-4.51081	7.91022	-6.47297	7.72811e-05	0.00376126	1.98958
Apoe	25728	-4.68157	6.57561	-9.49974	2.88991e-06	0.00310133	5.12477
Trat1	498075	-4.75356	6.14185	-4.57252	0.00106931	0.0107754	-0.62705
Gimap7	500113	-4.79237	6.95882	-4.37617	0.00144426	0.0127979	-0.928529
Il18rap	373540	-4.79916	6.92691	-5.92313	0.000157008	0.00466937	1.28927
Klrb1a	362443	-4.83654	7.01593	-4.80657	0.000752695	0.00874374	-0.275011
Timd2	287222	-4.93999	6.4489	-5.05564	0.000522516	0.00738125	0.0905825
Klri1	503651	-4.97799	7.04387	-4.61012	0.00101013	0.0104428	-0.569947
Ifng	25712	-4.98379	6.41748	-6.68151	5.96683e-05	0.00350108	2.24354
Srgn	56782	-5.04134	9.04467	-6.86968	4.7467e-05	0.00332422	2.46736
Slpi	84386	-5.12205	7.58994	-7.79153	1.64277e-05	0.00310133	3.49418
Klrd1	25110	-5.18534	7.12579	-4.35806	0.00148527	0.0130021	-0.956607
Ccr5	117029	-5.28291	7.45295	-6.59665	6.62467e-05	0.00361034	2.14096
Cd3d	25710	-5.29911	7.45602	-5.17232	0.000441746	0.0070517	0.258579
Sh2d1a	501502	-5.35519	6.79419	-5.0251	0.000546169	0.00750464	0.0462663
Ccl5	81780	-5.35966	8.16784	-4.97027	0.000591553	0.00780652	-0.0336557
Cd96	498079	-5.3966	7.41144	-5.71018	0.000208869	0.00492885	1.00577
LOC685078	685078	-5.47069	8.69391	-5.03123	0.00054133	0.00748552	0.0551755
Klrb1c	683758	-5.54055	6.92861	-3.44859	0.00640184	0.0356369	-2.41763
Gzmk	29165	-5.61677	6.89541	-5.15042	0.000455821	0.00711933	0.227212
Klrc1	29683	-5.67168	6.96195	-7.19895	3.21349e-05	0.00313913	2.84715
Cd3g	300678	-5.76878	8.84511	-5.09506	0.000493593	0.00737362	0.147569
Ms4a6b	293750	-6.23471	6.26981	-6.61609	6.46735e-05	0.00361034	2.16455
Gzma	266708	-6.33288	6.09528	-6.13371	0.000119117	0.0042394	1.56282

## Sheet: Sub Table 6
Sub Table 6: Functional enrichment comparing BN versus PVG response to vMC0 infection at day 1.
Pathway Name (GO ontology/KEGG pathway; no. of genes)	Gene Symbols	Adjusted P-value
Upregulated Pathways
No significant upregulated pathways were identified.
Downregulated Pathways
Response to virus (GO:0009615, n=85)	Oas1a, Sh2d1a, Il2ra, Nfkbia, Il2rg, Slamf1, Cd3e, Prkcq, Tlr2, Cd28, Cd3d, Il1b, Irf7, Faslg, Mx2, Ifih1, Ddx58, Fas, Cd3g, Ifng, Oas1b, Tnfsf10, Mef2c, Ifit2, Ifitm3, Mx1, Lcn2, Ccl5, Dclk1, Xcl1, Ifit1lb, Cxcl10, Casp8, Ccl3, Nos2, Il10, Klrk1, Prkca, Zap70, Ncr1, Lat, Ppp3cc, Prf1, Lck, Klrd1, Cd86, Plscr2, Cx3cr1, Ccl2, Cd14, Ccr5, Ahr, Bcl2, Mgmt, Ccl4, Slc7a11, Cdkn1a, Tlr10, Tlr1, Irgm, C…	7.74222e-48
Hematopoietic cell lineage (Kegg:04640; n=56)	Il2ra, Cd7, Cd4, Cd2, RT1-Da, Cd3e, Flt3, RT1-Db1, Itgam, Csf1, Cd3d, Il1b, Itga1, Il7r, Csf3r, Cd38, Itga2, Cd8a, Cd14, Cd3g, Cd8b, Ctla4, Nfkbia, Zap70, Cd28, Lat, Ppp3cc, Lck, Itk, Rasgrp1, Ifng, Malt1, Il10, Cd40lg, Il2rg, Blnk, Tnfrsf18, Cxcr3, Cxcr4, Ccr6, Il18r1, Cx3cr1, Fas, Cxcr6, Ccr5, Prkcq, Cd86, Il21, Ccl5, Stat4, Il12rb2, Acap1, Nedd4, F2r, RT1-S3, RT1-T24-4	4.64254e-38
Cytokine-cytokine receptor interaction (Kegg:04060; n=51)	Il2ra, Cxcl13, Il2rg, Tnfrsf18, Cxcl9, Flt3, Cxcr3, Cxcr4, Cxcl11, Il21, Csf1, Ccr6, Il1b, Il7r, Csf3r, Cxcl16, Ltb, Faslg, Ccl5, Il18r1, Cx3cr1, Il12rb2, Ccl4, Fas, Ifng, Cxcr6, Ccr5, Ccl3, Ccr4, Tnfsf10, Il10, Cd40lg, Cxcl10, Nfkbia, Ccl17, Ccl7, Ccl2, Xcl1, Itk, Ptafr, S100a9, S100a8, Tlr1, Cd86, Tlr2, Irf7, Casp8, Cd14, S1pr1, F2r, Ets1	6.47642e-36
Cell adhesion molecules (Kegg:04514; n=35)	RT1-Da, Cd86, RT1-Db1, Cd28, Il1b, Faslg, Prf1, Klrc1, Fas, RT1-S3, Ifng, RT1-Bb, RT1-Ba, Klrd1, RT1-T24-4, Ctla4, Itgb7, Cd4, Cd2, Cldn1, Cd226, Itgam, Cd8a, Cldn10, Cd8b, Cd40lg, Sell, Il10, Cd74, Cxcr4, Casp8, Tlr2, Itga2, Cd14, Fcar	7.41817e-23
Gene enrichment analysis was performed with Enrichr (53).
